# Supplementary material for: Prediction of Steps in the Evolution of Variola Virus Host Range
Source: PLoS One. 2014 Mar 13;9(3):e91520. doi: 10.1371/journal.pone.0091520 (PMC3953476; doi:10.1371/journal.pone.0091520)
Supplement: Text S1 — The file contains the multiple sequence alignment of genome cores, after gaps have been removed. The sequences are in FASTA format. The file can be loaded into the Base-By-Base software. (FASTA) [file pone.0091520.s001.fasta]

>CPXV-AUS1999
ctcttttcatgttcgaaaaagtgaaacatgcggttaaaatagtttataacattaatatta
ctgttaataactgccggataaaagtgggatagtaatttcacgaatttgatactgtccttt
ctctcgttaaacgcctttagaaaaactttagaagaatatctcaatgagagttcctgaccg
tccatagtttgtatcaataatagtaacatattaagaacccgtttatacagtgtatgtaaa
aatgttaatttatagtttaatcccatggcccatgcacacacgattaattttttttcgtct
ccctttagattgttgtatagaaattttggtaccgtgaactccgccgtagtttccatggga
ctatataattttgtggcctcaaatacaaattttactacatagttatctatcttaaagact
ataccatatcctcctgtagatatgtgataaaaatcgtcgtttataggataaaatcgttta
tctttttgttggaaaaatgatgaattaatgtaatcattctcttctatctttagtagtgtt
tccctattaaaattcttaaaataatttaacaatctaactgacggagcccaattttggtgt
aaatctaattgtgacattatgttgttaaaatataaacagtctcctaatataacagtatca
gataatctatgtggagacatccattgatattcaggggatgaatcattggcaacacccatt
tattgtacaaaaagccccaatttacaaatgaaagtccaggtttgatagagacaaactatt
aactatcttgtctctgtttttaatttctttggtaatgaaattattcactatatcagtatc
ttctttatctaccagagattttactaacttgataaccttggctgtctcattcaatagggt
agtgatatttgtatgagtgatattgatatctttttgaattgtttcttttagaagtgattc
tttgatggtgtcagcatacgaattacaataatgcagaaactcagttaacatacaggaatt
atagtaagccaattccaattgttgcctgtattgtattagagtattaatatgcgcaatggt
gtccttgcgtttctctgatagaattcgagcagcgattttggcgttatcatttgacgatat
ttctggaatgacgaatcctgtttctactaactttttggtaggacaaagtgaaacaatcaa
gaagatagcttctcctcctatttgtggaagaaattgaactcctctagatgatctactgac
gatagtatctccttgacagatattggaccgaattacagaagtacctggaatgtaaagccc
tgaaaccccctcattttttaagcagattgttgccgtaaatcctgcactatgcccaagata
gagagctcctttggtgaatccatctctatgtttcagtttaaccaagaaacagtcagctgg
tctaaaatttccatctctatctaatacagcatctaacttgatgtcaggaactatgaccgg
tttaatgttatatgtaacattgagtaaatccttaagttcataatcatcactgtcatcagt
tatgtacgatccaaacaatgtttctaccggcatagtggatacgaagatgctatccatcag
aatgtttccctgattagtattttctatatagctattcttctttaaacgattttccaaatc
agtaactatgttcatttttttaggagtaggacgcctagccagtatggaagaggattttct
agatcctctcttcaacatctttgatctcaatggaatgcaaaaccccaacaaccaacgata
aaaataatattgtttttcactttttataattttaccatctgactcatggattcattaata
tctttataagagctactaacgtataattctttataactgaactgagatatatacaccgga
tctatggtttccataattgagtaaatgaatgctcggcaataactaatggcaaatgtatag
aacaacgaaattatactagagttgttaaagttaatattttctatgagctgttccaataaa
ttatttgttgtgactgcgttcaagtcataaatcatcttgatactatccagtaaacagtct
ttaagttctggaatattatcatcccattgtaaagcccctaattcgactatcgaatatcct
gctctgatagcagtttcaatatcgacggacgtcaatactgtaataaaggtggtagtattg
tcatcatcgtgataaactacgggaatatggtcgttagtaggtacggtgactttacacaac
gcgatatataactttccttttgtaccatttttaacgtagttgggacgtcctgcagggtat
tgttttgaagaaatgatatcgagaacagatttgatacgatatttgttggattcctgatta
ttcactataatataatctagacagatagatgattcaataaataaagaaggtatatcgttg
gtaggataatacatccccattccagtattctcggatactctattgatgacactagttaag
aacatgtcttctattctagaaaacgaaaacatcctacatggactcattaaaacttctaac
gctcctgattgtgtctcgaatgcctcgtacaaggatttcaaggatgtcatagattctttg
acccacgatttaatattgcgtttagcatctgatttttttattaaatcgaatggtcggctc
tctggtttgctaccccaatgataacaatagtcttgtaaagataaaccgcaagaaaattta
tacgcatccatccaaataaccctagcaccatcagatgatatcagtatattattatagatt
ttccatccacaattattgggccagtatactgttagcaacggtatatcgaatagattactc
atgtaacctactagaatgatagttcgtgtactagtcataatatctttaatccaatctaag
aaatttaaaattagatcttttacactgttaaagttaacaaaggtattacccgggtacgtg
gatatcatatatggcattggtccattatcagtaatagcgccataaactgatacggcgatg
gtttttatatgtgtttgatctaacgaggaagaaattcgcgcccacaattcatctctagat
atgtatttaatatcaaacggtaacacatcaatttcgggacgcgtatatgtttctaaattc
ttaatccaaatataatgatgacctatatgccctattatcatactgtcaactatagtacac
ttagagaacttacgatacatctgtttcctataatcgttaaattttacaaatctataacat
gctaaaccttttgacgacaaccattcattaatttctgatatggaatctgtattctcgata
ccgtatcgttttaaagccagtgctatatctccctgttcgtgagaacgctttcgtataata
tcgatcaacggataatctgaggtttttggagaataatatgactcatgatctatttcgtcc
ataaacaatctatacataggaattggaggtgatgatcttaattttgtgcaatgagtcaat
cctataacttctaatcttgtaatattcatcatcgacataacactatctatgttatcatcg
tatattagtataccatgaccttcttcatttcgtgccaaaatgatatacagtcttaaataa
ttacgcaatatctcaatagtttcataattgttagctgttttcatcaagatttgtaccctg
tttaacatgatggcgttctatacgtctctattttctaatttttaacgatttactgtggct
agatacccaatctctctcaaatatttttttagcctcgcttacaagctgtttatctatact
attaaaactaacgaatccgtgattttggtaatgggttccgtcgaaatttgccgaagtgat
atgaacatattcgtcgtcgactatcaacaattttgtattattctgaatagtgaaaacctt
cacagatagatcattttgaacacacaacgcgtctagacttctggcggttgccatagaata
tacgtcgttcttatcccaattaccaactagaagtctgatcttaactcctctattaatggc
tgcttctataatggagttgtaaatgtcgggccaatagtagctattaccgtcgacacgtgt
agtgggaactatggccaaatgttcaatatctatactagtcttagctgacttaagtttatc
aataacaacatcggtatctagatctctagaatatcccaataggtgttctggagaatcagt
aaagaacactccacctataggattcttaatatgatacgcagtgctaactggcagacaaca
agccgcagagcataaattcaaccatgaattttttgcgctattaaaggctttaaaagtatc
aaatcttctacgaagatctgtggccagcggaggataatcagaatatacgcctaacgtttt
aatcgtatgtatagatcctccagtaaatgacgcgtttcctacataacatctttcatcatc
tgacacccaaaaacaaccgagtagtagtcccacattattttttttatctatattaacggt
tataaaatttatatccgggcagtgactttgtagctctcccagatttcttttccctcgttc
atctagcaaaactattattttaatccctttttcagatgcctcttttagtttatcaaaaat
aagcgctcccctagtcgtactcagaggattacaacaaaaagatgctatgtatatatattt
cttagctagagtgataatttcgttaaaacattcaaatgttgtcaaatgatcggatctaaa
atccatattttctggtagtgtttctaccagcctacattttgctcccgcaggtaccgatgc
aaatggccacatttagttaactaaaaacttatacatcctgttctatcaacgattctagaa
tatcatcggctatatcgctaaaattttcattaaagtcgacatcacatcctaactcagtca
atatattaagaagttccatgatgtcatcttcgtctccgtatccattgtagattcgattat
cgagtttaaatcattactaatactcaatccttcagaatacaatctgtgtttcattgtaat
gtatttaagttggtagattttcaattatgtatcaatatagcaacagtagttcttgctcct
ccttgattctagcatcttcttcattattttcttctacatacataagcatgtccaatacgt
tagacaacacgccgacgatggcggccgccacagacacgaatatgactagaccgatgacca
tttaaaaaccctctctagctttcacttaaacttatcgatcattcttttagcacatgtata
aaaaaacattattctatttcgaatttaggcttccaaaaatttttcatccgtaaaccgata
ataatatatatagacttgttaatagtcggaataaatagattaatgcttaaactatcatca
tctccacgattagagatacaatatttacattctttttgctgtttcgaaactttatcaata
cacgttaatacaaacccaggaaggagatattgaaactgaggctgttgaaaatgaaacggc
gaatacaataattcagataatgtaaaatcatgattacgtattctgatgatattagaactg
ctaatggatgtcgatggtatgtatctaggagtatctattttaacaaagcatcgatttgct
aatatacaattatccttttgattaattgttattttattcatattcttaaaaggtttcata
tttatcaattcttctacattaaaaatttccatttttaatttatgtagcccgcaatactcc
tcattacgtttcatttttgtctagatatccattttgttcatttcggtacatagattatcc
aattgagaagtgtatttagtagttttgtacattttaagtttattgacgaatcgtcgaaaa
ctagttatagttaacattttattatttgataccctgatattaatacccctgccgttacta
ttatttataactgatgtaacccacgtaacattggaattaactatcgatagtaatgcatca
acgcttccaaaattgtctattataaactcaccgataatttttttattgcatgttttcata
ttcattaggattatcaaatctttaatcttattacgattgtatgcgttgatattacaagac
gtcattctaaaagacggaggatctccatcaaatgccagacaatcacgtacaaagtacatg
gaaataggttttgttctattgcacatcatagattcatatagaacaccagtagaaatacta
atttgttttactctataaaatactaatgcatctatttcatcgttttgtataacgtctttc
caagtgtcaaattccaaatttttttcattgatagtaccaaattcttctatctctttaact
acttgcatagataggtaattacagtgatgcctacatgccgttttttgaaactgaatagat
gcgtctagaagcgatgctacactagtcacaatcaccactttcatatttagaatatatgta
tgtaaaaatatagtagaatttcattttgttttttctatgctataaatgaattctcatttt
gcatctgctcatactccgttttatatcaataccaaagaaggaagatatctggttctaaaa
gccgttaaagtatgcgatgttagaactgtagaatgcgaaggaagtaaagcttcctgcgta
ctcaaagtagataaaccctcatcacccgcgtgtgagagaagaccttcgtccccttccaga
tgcgagagaatgaataacccaggaaaacaagttccgtttatgaggacggacatgctacaa
aatatgttcgcggctaatcgcgataatgtagcttctagacttttgtcctaaaatactatt
atatccttttcgatattaataaatccgtgtcgcccgggttttttatctctttcagtatgt
gaatagataggtattttatctctattcatcatcgaatttaagagatccgataaacattgt
ttgtattctccagatgtcagcatctgatacaacaatatatgtgcacataaacctctggca
cttatttcatgtaccttccccttatcactaaggagaatagtatttgagaaatatgtatac
atgatattatcatgaattagatatacagaatttgtaacactctcgaaatcacacgatgtg
tcggcgttaagatctaatatatcactcgataacacattttcatctagatacactagacat
tttttaaagctaaaatagtctttagtagtaacagtaactatgcgattattttcatcgatg
atacatttcatcggcatattattacgcttaccatcaaagactataccatgtgtatatcta
acgtattctagcatagttgccatacgtgcattaaacttttcaggatctttggatagatct
tccaatctatctatttgagaaaacatttttatcatgttcaatagttgaaacgtcggatcc
actatatagatattatctataaagattttaggaactacgttcatggtatcctggcgaata
ttgaaactatcaatgatatgattatcgttttcatcttttatcaccatatagtttctaaga
tatgggattttacttaatataatattatttcccgtgataaattttattagaaaggccaaa
tctataagaaaagtcctagaattagtctgaagaatatctatatcgccgtaccgtatattt
ggattaattagatatagagaatatgatccgtaacatatacaacttttattatggcgtcta
agatattcttccatcaacttattaacatttttgactagggaagatacattatgacgtccc
atcacttttgccttgtctattaccgcgacgttcatagaatttagcatatctcttgccaat
tcttccattgatgttacattataagaaattttagatgaaattacatttggagctttaata
gtaagaactcctaatatgtccgtgtatgtggtcactaatacagattgtagttctataatc
gtaaataatttacctatattatatgtttgagtctgtttagaaaagtagctaagtatacga
tcttttatttctgatgcagatgtatcaacatcggaaaaaaatctttttttattctttttt
actaacgatacgaatatgtctttgttaaaaacagttattttctgaatatttctagcttgt
aattttaacatatgatattcgttcacactaggtactctgcctaaataggtttctataatc
tttaatgtaatattaggaagagtattctgatcaggattcctattcattttgaggatttaa
aactctgattattgtctaatatggtctcaacgcaaactttttcacagagcgatagagttt
ttgataactcgtttttcttaagaaatataaaactactgtctccagagctcgctctatctt
ttattttatctaattcgatacaaactcctgatactggttcagaaagtaattcattaattt
tcagtcctttatagaagatatttaatatagataatacaaaatcttcagttcttgatatcg
atctgattgatcctagaactagatatattaataacgtgctcattaggcagtttatggcag
cttgataattagatatactatattccagttcatatttattagataccgcattgcccagat
tttgatattctatgaattcctctgaaaataaatccaaaataactagacattctatttttt
gtggattagtgtactctcttccctctatcatgttcactactggtgtccacgatgataaat
atctagatggaatataatatagtccataggatgccaatctagcaatgtcgaataactgta
attttattcttcgctcttcattatgaattgattcctgaggtataaacctaacacaaatta
tattattagacttttcgtatgtaatgtctttcatgttataagtttttaatcctggaatag
aatctattttaatgaggcttttaaacgcagagttctccaacgagtcaaaacataatactc
tgttggttttcttatatacaatattacgattttcttctttgaatggaataggtttttgaa
ttagtttataattacaacataatagataaggaagtgtgcaaatagtacgcggaaaaaaca
taatagctcccctgttttcatccatggttttaagtaaatgatcactggcttctttagtca
atggatattcgaacattaaccgtttcatcatcattggacagaatccatatttcttaatgt
aaagagtgatcaaatcattgtgtttattgtaccatcttgttgtaaatgtgtattcggtta
tcggatctgctcctttttctattaatgtatcgatgtcgatctcgtctaagaattcaacta
tatcgacatatttcatttgtatacacataaccattactaacgtagaatgtataggaagag
atgtaacgggaacagggtttgttgattcgcaaactattctaatacataattcttctgtta
atacgtcttgcacgtgatctattatagatgccaagatatctatataattattttgtaaga
tgatgttaactatgtgatctatataagtagtgtaataattcatgtatttcgatatatgtt
ccaactctgtctttgtgatgtctagtttcgtaatatctatagcatcctcaaaaaatatat
tcgcatatattcccaagtcttcagttctatcttctaaaaaatcttcagcgtatggaatat
aataatctatcttacctcttctgatgtcattaatgatataatttttgacgctatcttcag
tcaattgattcttgttcactatatctaagaaacggatagcgtccctaggacgaactactg
ccattaatatctctattatagcttctggacataattcatctattataccagaattaatgg
gaactattccgtatctatctaacatagttttaagaaagtcagaatctaagacctgatgtt
catatattggttcatacatgaaatgatctctattgatgatagtgactatttcattctctg
aaaattggtaactcattctatacacgctttccttgttgataaaggatagtatatactcga
tggaatttgtaccaacaaattgttctcttatgaatcgtatatcatcatctgaaatgatca
tgtaaggcatacacttagcaattagtgacttgtctcctgtggtcaatatactattcttgt
gataatttatgtgtgatgcaaatttgtccacgttctttacttttgttatagtggatatca
aatccaatggagctacggttcttggcttaaacagatatagtttttctggaacgaattcta
caacattattataaaggactttgggtagataagtgggatgaaatcctattttaattaatg
cgatcgccttgtcctcgtgcaaatatccaaacgcttttgtgatagtatgacattcattat
ctagaaacgctctacgaatatctgtcacagatatcatctttagagaatactagtcgcgtt
aatagtactaaaatttgtatttttaatctatctcaaaaaattaatatttatgattcgatg
taactagaatcagaatctaatgatgacgtacccaagaagtttatctactgccaatttagc
tgcattatttttagcatctcgtttagattttccatcggccttatcgaatactcttccgtc
gatgtctacacaggcataaaatgtaggagagttactaggtcccactgattcaatacgaaa
agaccaatctctcttagttatttggcagtactcattaataatggtgacagggttagcatc
tttccaatcgataatttttttagccggaataacatcatcaaaagacttatgatcctctct
cattgatttttcgcgggatacatcatctattatgacgtcagccataacatcagcatccgg
cttatcctccgttgtcataaaccaacgaggaggaatatcgtcggagctgtacaccatagc
actacgttgaagatcgtacagagctttattaacttctcgcttctccatattaagttgtct
agttagttgtgcagtagctccttattccaatgtttttaatagccacacacaatctctgcg
tcagaacgttcgtcgatatagattttagacattttagagagaactaacacaaccagcaat
aaaactaacctactttatcatttttattcatcatcctctggtggttcgtcgttcctatcg
aatgtagctctgattaacccgtcatctataggtgatgctggttctggagattctggagga
gatggattattatctggaagaatctctgttatttccttgttttcatgtatcgattgcgtt
gtaacattaagattgcgaaatgctctaaatttgggaggcttaaagtgttgtttgcaatct
ctacacgcatgtctaactagtggaggttcgtcagcggctctagtttgaatcatcatcggt
gtagtattcctacttttacagttaggacacggtgtattgtatttctcgtcgagaacgtta
aaataatcgttgtaactcacatcctttattttatctatattgtattctactcctttctta
atgcattttataccgaataagagatagcgaaggaattctttttcggtgccgctagtaccc
ttaatcatatcacatagtgttttatattccaaatttgtggcaatagacggtttatttcta
tacgatagtttgtttctggaatcctttgagtattctataccaatattattctttgattcg
aatttagtttcttcgatattagattttgtattacctatattcttgatgtagtactttgat
gatttttccatggcccattctattaagtcttccaagttggcatcatccacatattgtgat
agtaattctcggatatcagtagcggctaccgccattgatgtttgttcattggatgagtaa
ctactaatgtatacattttccatttataacacttatgtattaactttgttcatttatatt
ttttcattattatgttgatattaacaagtattgtttatacggctacaatttcataatgag
tggaagtcagtgtccgatgatcaatgacgtagctttactctgaaagaaagtatcaaatcg
atagtgaggagtcaacaatgaaaatggataagaggacaaagtttcagaatagagccaaaa
tggtaaaagaaataaatcagacaataagagcagcacaaactcattgagacattgaaacta
ggatacataaaatttaagagaatgattaggactactactctagaagatatagcaccatct
attccaaataatcagaaaacttataaactattctcggacatttcagccattggcaaagca
tcacagaatccgagtaagatggtatatgctcgctgctttacatgtttcccaatttgtttg
gagatgaccatagattcatttgttatagaatgcatccaatgagcaaaatcaaacacaaaa
tcttcgttcaaacttaatcttattagaatattagtggaagaaagattctataataatgaa
tgcagagattataaatggagaataattggaacacaagttgataaaatattgatagctaaa
tatacaatagatgcaatgtatcgcctaagaccgatatatagaatacaaagcgtacagata
cgacgatgtagaaaatggattcattggattggataaactaaaattaaacattgttcatga
tatagttgaaccatgtatgcctgttcgtaggccagtggctaagatactgtgtaaagaaat
ggtaaataaatactttgagaatcttcaagagtgcattgactttgttagtgagtagacatt
catctttccaatactattcaaattgttaaattaataatggatatagtatagataactctc
taaaatggattttattcgtagaaagtatcttatatacacagtagaaaataatatagattt
tttaaaggatgatacattaagtaaagtaaacaattttaccctcaatcatgtactagctct
caagtatctagttagcaattttcctcaacacgttattactaaggatgtattagctaatac
caatttttttgttttcatacatatggtacgatgttgtaaagtgtacgaagcggttttacg
acacgcatttgatgcacccacgttgtacgttaaagcattgactaagaattatttatcgtt
tagtaacgcaatacaatcgtacaaggaaaccgtgcataaactaacacaagatgaaaaatt
tttagaggttgccgaatacatggacgaattaggagaacttataggcgtaaattatgactt
agttcttaatccattatttcacggaggggaacccatcaaagatatggaaatcattttttt
aaaactgtttaagaaaacagacttcaaagttgttaaaaaattaagtgttataagattact
tatttgggcatacctaagcaagaaagatacaggcatagagtttgcggataatgatagaca
agatatatatactctatttcaacaaactggtagaatagtccatagcaatctaacagaaac
gtttagagattatatctttcccggagataagactagctattgggtgtggttaaacgaaag
tatagctaatgatgcggatatcgttcttaatagacccgccattaccatgtatgataaaat
tcttagttatatatactctgagataaaacagggacgcgttaataaaaacatgcttaagtt
agtttatatctttgagcctgaaaaagatatcagagaacttctgctagaaatcatatatga
tattcctggagatatcctatctattattgatgcaaaaaacgacgattggaaaaaatattt
tattagtttttacaaagctaattttatcaacggcaatacatttattagtgatagaacgtt
taacgaggacttattcagagttgttgttcaaatagatcccgaatatttcgataatgaacg
aattatgtctttattctctacgagtgctgcggacattaaacgattcgatgagttagatat
taataacagttatatatctaatataatttatgaggtgaacgatatcacattagatacaat
ggatgatatgaagaagtgtcaaatctttaacgaggatacgtcgtattatgttaaggaata
caatacatacctgtttttgcacgagtcggatcccatggtcatagagaacggaatactaaa
gaaactgtcatctataaaatccaagagtagacggctgaacttgtttagcaaaaacatttt
aaaatattatttagacggacaattggctcgtctaggtcttgtgttagatgattataaagg
agacttgttagttaaaatgataaaccatctcaagtctgtggaggatgtatccgcattcgt
tcgattttctacagataaaaaccctagtattcttccatcgctaatcaaaactattttagc
tagttataatatttccatcatcgtcttatttcaaaggtttttaagagataatctatacca
tgtagaagaattcttggataaaagcatccatctaaccaagacggataagaaatatatact
tcaattgataaggcacggtagatcatagaacaaccaaatattcacacattttgataaatg
ggaactgctgcaacaattcagactcccaaattaatgaataaagaaaatgcagaaatgatt
ttggaaaaattgttgatcatatagttatgtatattagtgacgaatcaagtgatgaaaata
atcctgaatatattgattttcgtaacagatacggagactatagatctctcattataaaaa
gtgatcacgagtttgtaaagatcatgcagagaaaagttctccagaaacgcaacaaatgat
tatcaaacacatatacgaacaatatcttattccagtatctgaagtactattaaaacctat
aatgtccatgggtgacataattacatataacggatgtaaagacaatgaatggatgttaga
acaactctctaccctaaactttaacaatctccgcacatggaactcatgtagcataggcaa
tgtaacgcgtctgttttatacattttttagttatctgatgaaagataaactaaatatata
aatatcccattaatactttaacctgatattagcatcatattaacctaactaaaagacata
aaaagcggggatataaatattatggctgccaccattccgcgttttgacgacgtgtacaaa
aatgcacaaagaagaattctagatcaagaaacattttttagtagaggtctaagtagaccg
ttaatgaaaaacacatatctatttgataattacgcgtatggatggataccagaaactgca
atttggagtagtagatacgcaaacctagatgctagtgactattatcccatttcgttggga
ttacttaaaaagtttgagtttctcatgtctctatataaaggtcctattcccgtatatgaa
gaaaaagtaaatactgaattcatcgctaatggatctttctccggtagatacgtatcatat
cttagaaagttttctgcccttccaacaaacgagtttattagttttttattattgacctcc
atccctatctataatatcttattctggtttaaaaacacacagtttgatattactaaacac
acattattcagatacgtctatacagataataccaaacacctggcgttggctaggtatatg
catcaaacaggagactataagcctttgtttagtcgtctcaaagagaattatatatttacc
ggtcccgttccaataggtatcaaagatatagatcaccctaatcttagtagagcaagaagt
ccatccgattatgagacattagctaatattagtactatattgtactttaccaagtatgat
ccagtattaatgtttttattgttttacgtacctggatattcaattactacaaaaattact
ccagccgtagaatatctaatggataaactgaatctaacaaagagcgacgtacaactgttg
taaatattttatgcttcgtaaaatgtaggttttgaaccaaacattctttcaaagaatgag
atgcataaaactttattatccaatagattgactatttcggacgtcaatcgtttaaagtaa
acttcgtaaaatattctttgaccactgccgagtttaaaacttctatcgataattgtttca
tatgttttaatatttacaagttttttggtccatggtacattaggacaaatatatgcaaaa
taatatcgttctccaagttctatagtctctggattatttttattatattcagtaaccaaa
tacatattagggttatctgcggatttataatttgagtgatgcattcgactcaacataaac
aattctagaggggacgatctactatcaaattcggatcgtaaatctgtttctaaagaacgg
agaatatctatacatacctgattagaattcatccgtccttcagacaacatctcagacagt
ctggtcttgtacatcttaatcatattcttatgaaacttggaaacatctcttctagtttca
ctagtacctttattaattctctcaggtacagattttgaattcgacgatgccgagtatttc
attgttgtatatttcttcttcgattgcataatcagattcttatataccgcctcaaactct
attttaaaattattaaacaatactctactattaatcagtcgttctaactcctttgctatt
tctatggacttatctacatcttgactgtctatctctgtaaacacggagtcggtatctcca
tacacgctacgaaaacgaaatctgtaatctataggcaacgatgttttcacaatcggatta
atatctctatcgtccatataaaatggattacttaatggattggcaaaccgtaacataccg
tttgataactctgctccatttagtaccgattctagatacaagatcattctacgtcctatt
gatgtgcaactcttagccgaagcgtatgagtatagagcactatttctaaatcccatcaga
ccatatactgagttggctactatcttgtacgtatattgcatggaatcatagatggccttt
tcagttgaactggtagcctgttttagcatctttttatatctggctctctctgccaaaaat
gttcttaatagtctaggaatggtgccttctattgatctatcgaaaattgctatttcagag
acgaggttcggtagtctaggttcacaatgaaccgtaatatatctaggaggtggatatttc
tgaagtaagagctgattatttatttcttcttccaatctattggtactaacgacgacaccg
actaatgtttccggagatagatttccaaagatacacacattaggatacagactgttataa
tcaaagattaatacattattactaaacattttttgttttggagcaaataccttaccgcct
tcataaggaaacttttgttttgtttctgatctaactaagatggttttagtttccaacaat
agctttaacagtggacccttgatgactgtactcgctctatattcgaataccatggattga
ggaagcacatatgttgacgcacccgcgtctgtttttgtttctactccataatactcccac
aaatactgacacaaacaagcatcatgaatacagtatctagccatatctaaagctatgttt
agattataatccttatacatctgagctaaatcaacgtcatcctttccgaaagataattta
tatgtatcattaggtaaagtaggacatgatagtacgactttaaatccattttcccaaata
tctttacgaattactttacatataatatcatcaacagtcacataattacctgtggttaaa
acctttgcaaatgcagcggctttgcctttcgcgtccgtagtatcgtcaccgatgaacgtc
atttctctaactcctctatttaatactttacccatgcaaccgaacgcgttcttggatata
gaatccaatttgtacgaatccaatttttcagatttttgaatgaatgaatatagatcgaaa
aatatagttccattattgttattaacgtgaaacgtagtattggccatgccgcctactccc
ttatgactagactgatttctctcataaatacagagatgtacagcttcctttttgtctgga
gatctaaagataatcttctctcctgttaataactctagacgattagtaatatatctcaga
tcaaagttatgtccgttaaaggtaacgacgtagtcgaacgttagttccaacaattgttta
gctattcgtaacaaaactatttcagaacatagaactagttctcgttcgtaatccatttcc
gttagtgactgtatcctcaaacatcctctatcgacggcttcttgtatttcctgttccgtt
aacatctcttcattaatgagcgtaaacaataatcgtttaccacttaaatcgatataacag
taacttgtatgcgagattgggttaataaatacagaaggaaacttcttatcgaagtgacac
tctatatctagaaataagtacgatcttgggatatcgaatctaggtatttctttagcaaaa
cagttacgtggatcgtcacaatgataacatccattgttaatctttgtcaaatattgctcg
tctaacgagtaacatccgtctggagatatcccgttagaaatataaaaccagctaatattg
agaaattcatccatggtggcgttttgtatgttgcgtttctttggctcttctatcaaccac
atatctgcgacggagcattttctatctttaatatctagattataacttattgtctcgtca
atgtctatagttctcatctttcccatcggcctcgcattaaatggaggaggagacaatgac
tgatatatttcgtccgtcactacgtaataaaagtaatgaggaaatcgtataaatacggtc
tcgccatttcgacatctggatttcagatataaaaatctgttttcaccgtgactttcaaac
caattaatgcaccgaacatccatttctagaatttagaaatatattttcatttaaatgaat
cccaaacattggggaagagccgtatggaccattatttttatagtactttcgcaagcgggt
ttagacggcaacatagaagcgtgtaaacgaaaactatatactatagtcagcactcttcca
tgtcctgcatgtagacggcacgcgactatcgctatagaggacaataatgtcatgtctagc
gatgatctgaattatatttattattttttcatcagattatttaacaatttggtatctgat
cccaaatacgcaatcgatgtgtcaaaggttaaacctttataaacttaacccattataaaa
cttatgattagtcacgactgaaataacagcatgattattttttggtataattctacacgg
catggtttctgtgactatgaattcaacccccgttacattagtgaaatctttaacaaacag
caagggttcgtcaaagacataaaactcattgtttacgatcgaaatagaccccctatcaca
cttaaaataaaaaatatccttatcctttaccaccaaataaaattctgattggtcaatgtg
aatgtattcacttaacagttccacaaatttatttattaactccgaggcacatacatcgtc
ggtattttttatggcaaactttactcttccagcatccgtttctaaaaaaatattaacgag
ttccatttatatcatccaatattattgaaatgacgttgatggacagatgatacaaataag
aaggtacggtacctttgtccaccatttcctccaattcatgctctattttgtcattaactt
taatgtgtgaaaacagtacgccacatgcttccataacagtgtgtaacacttttgatacga
aatgtctgatggtggcataattgtccaagactgttaatctataatagatagtagctataa
tatattctatgatggtattgaagaagatgacaaccttggcatattgatcatttaacacag
acatggtatcaacagatagcttaaatgaaagagaatcagtaattggaataagcgtcttct
cgatggagtgtccgtataccaacatgtctgatattttgatgtattccattaaattattta
gttttttctttttattctcgttaaacagcatttctgtcaacggaccccaacatcgttgac
cgattaagttttgattgatttttccgtgtaaggcgtatctagtcagatcgtatagcctat
ccaataatccatcgtctgtgcgtagatcacatcgtacactttttaattctctatagaaga
gcgacagacatctggagcaattacagacagcaatttctttattctctacagatgtaagat
acttgaagacattcctatgatgatgcagaattttggataacacggtattgatggtatctg
ttaccataattcctttgactgatagtgtcagagcacaagatttccaatctttgacaattt
tcagtaccattatctttgttttgatgtctatatcagacagcatggtgcgtctgacaacac
agggattaagacggaaagatgaaatgattctctcaacatcttcaatgatacttactattt
tttctggcattatctatatgtgtgagaatatcctccagtggatctcaatgacatgggacc
taaaccttcttattctatcaccagattgcatggtgacttgtcttctttcttttatcatga
tgtaatctctaaattcatcggcaaattgtctatatctaaaatcataatatgagatgttta
cctctacaaatatctgttcgtccaatgttagagtatctacatcagttttgtattccaaat
taaacatggcaacggatttaattttatattcctctattaagtccttgtcgataataacag
aatgtagataatcatttaatccatcgtacatggttggaagatgctcattgacaaaatctt
taattgtcttgatgaaggtgggactatatctaacatcttgattaataaaatttataacat
tgtccataggatactttgtaactagttttatacacatctcttcatcggtaagtttagaca
gaatatcgtgaacaggtggtatattatattcatcagatatgaagaacaatgtccaaatct
atattgtttaatatattatatagatgtagtgtagctcctacaggaatatctttaactaag
tcaatgatttcatcaaccgttagatctattttaaagttaatcatataggccttgactaca
ttctcattaattaaccattccaagtcactgtgtgtaagaagattatattctatcataagc
ttgactacatttggtcccgataccattaaagaattcttatgatataaggaaacagctttt
aggtactcatctactctacaagaattttggagagccttaacgatatcagtgacgtttatt
atttaggaggaaagaacctaacattgagaatatcggaattaatagcttccagatacagtg
attttggcaatagtccgtgtaatccataatccagtaacacgatctggtgcttgctagaca
ccttttcaatgtttaatttttttgaaataagctttgataaagccttcctcgcaaattccg
gatacatgaacatgtcgccgacatgattaagtttttattatttttatattctctcaacaa
gttctcaataccccaatagatgatagaatatcacccaatgcgtccatgttgtctatttcc
aacaggtcgctatatccaccaatagaagttttcccaaaaaagattctaggaacagttcta
ccaccagtaatttgttcaaaatagtcacgcaattcattttcgggtttaaattctttaata
tcgacaatttcatacgctcctcttttgaaactaaacttatttagaatatccagtgcgttt
ctacaaaaaggacatgtaaacttgacaaaaattgtcactttgttattggccaacctttgt
tgtacaaattcctcggccattttaatatttaagtgatataaaactatctcgacttattta
actctttagtcgagatatatggacgcagatagctatatgatagccaactacagaaggcaa
atgctataaaaaacataattacgacgagcatttataaatatttttattcagcattacttg
atatagtaatattaggcacagtcaaacattcaaccactctcgatacattaactctctcat
tttctttaacaaattctgcaatatcttcgtaaaaagattcttgaaactttttagaatatc
tatctactctagatgaaatagcgttcgtcaacatactatgttttgtatacataaaggcgc
ccattttaacagtttctagtgacaaaatgctagcgatcctaggatcctttagaatcacat
agattgacgattcgtctctcttagtaactctagtaaaataatcatacaatctagtacgcg
aaataatattatccttgacttgaggagatctaaacaatctagttttgagaacatcgataa
gttcatcgggaatgacatacatactatctttaatagaactcttttcatccagttgaatgg
attcgtccttaaccaactgattaatgagatcttctattttatcattttccagatgatatg
tatgtccattaaagttaaattgtgtagcgcttctttttagtctagcagccaatactttaa
catcactaatatcgatatacaaaggagatgatttatcgatggcattaagaattcgttttt
cgacatccgtcaaaaccaattcctttttgcctgtatcatccagtttgccattctttgtaa
agaaattattttctactagactattaataagactgataaggattcctccataattgcaca
atccaaacttttttacaaaactagactttacgagatctacaggaatgcgtacttcaggtt
tcttagcttgtgattttttcttttgcggacattttctagtgaccaactcatctaccattt
cattgattttagcagtgaaataagcttttaatgcacgggcactgatactattgaaaacga
gttgatcttcaaattccgccatttaagttcaccaaacaacttttaaatacaaatatatca
atagtagtagaataagaactataaaaaaaataataattaaccaataccaaccccaacaac
cggtattattagttgatgtgacagttttctcatcacttagaacagatttaacaatttcta
taaagtctgtcaaatcatcttccggagaacccataaatacaccaaatatagcggcgtaca
acttatccatttatacattgaatattggcttttctttatcgctatcttcatcatattcat
catcaatatcaacaagtcccagattacgagccagatcttcttctacattttcagtcattg
atacacgttcactatctccagagagtccgataacgttagccaccacttctctatcaatga
ttagtttcttgagcgcgaaagtaatttttgtttctgttccggatctatagaaaactacag
gtgtgataattgccttggccaattgtctttctcttttactgagtgattctagttcacctt
ctatagatctgagaatggatgattctccagtcgaaacatattctaccatggctccgttta
atttgttgatgaagatggattcatccttaaatgttttctctgtaatagtttccaccgaaa
gactatgcaaagaatttggaatgcgttccttgtgcttaatgtttccatagacagcttcta
gaagttgatacaacataggactagccgcggtaacttttatttttagaaagtatccatcgc
ttctatcttgtttagatttatttttataaagtttagtctctccttccaacataataaaag
tggaagtcatttgactagataaactatcagtaagttttatagagatagatgaacaattag
cgtattgagaagcatttagtgtaacgtattcgatacattttgcattagatttactaatcg
attttgcatactctataacacccacacaagtctgtagagaatcagatgctgtaggtcttg
gtgaagtttcaactctcttcttgattaccttactcatgattaaacctaaataattgtact
ttgtaatataatgatatattttcactttctcatttgagaataaaaatgtttgttaaccgc
tgcatgatgtacagatttcggaatcacaaaccactggtggttttattttatccttgtcca
atgtgaattgaatgggagcggatgcgggtttcgtacgtagatagtacattcccgttttta
gaccgagactccatccgtaaaaatgcatactcgttagtttggaataactcggatctgcta
tatggatattcatagattgactttgatcgatgaaggctcccctgtctgcagccattttta
tgatcgtcttttgtggaatttcccaaatagttttataaactcgcttaatatcttctggaa
ggtttgtattctgaatggatccaccatctgccataatcctattcttgatctcatcattcc
ataattttctctcggttaaaactctaaggagatgcggattaactacttgaaattctccag
acaatactctccgagtgtaaatattactggtatacggttccaccgactcattatttccca
aaatttgagcagttgatgcagtcggcataggtgccaccaataaactatttctaagaccgt
atgttctgattttatcttttagaggttcccaattccaaagatccgacggtacaacattcc
aaagatcatattgtagaataccgttactggcgtacgatcctacatatgtatcgtatggtc
cttccttctcagctagttcacaactcgcctctaatgcaccgtaggtttcgaagatcttct
tatttagatcttgtgcttccaggctatcaaatggataatttaagagaataaacgcgtccg
ctaatccttgaacaccaataccgataggtctatgtctcttattagagatttcagcttctg
gaataggataataattaatatctataattttattgagatttctgacaattactttgacca
catccttcagtttgagaaaatcaaatcgcccatctattacaaacatgttcaatgcaacag
atgccagattacaaacggctacctcattagcatccgcatattgtattatctcagtgcaaa
gattactacacttgatggttcctaaattttgttgattactctttttgttacacgcatcct
tataaagaatgaatggagtaccagtttcaatctgagattctataatcgctttccagacga
ctcgagcctttatatagatttgtatctcctttctctttcgtattgtatacaatcgttcga
actcgtctccccaaacattgtccaatccaggacattcatccggacacatcaacgaccact
ctccgtcatccttcactcgtttcataaagagatcaggaatccaaagagctataaatagat
ctctggttctatgttcctcgtttcctgtattctttttaagatcgaggaacgccataatat
cagaatgccacggttccaagtatatggccataactccgggccgtttgtttcctccctgat
ctatgtatctagcggtgttattataaactctcaacattggaataataccgtttgatatac
cattggtaccggagatatagcttccactggcacgaatattactaattgatagacctattc
cccctgccattttagagattaatgcgcatcgttttaacgtgtcatagataccctctatgc
tatcatcgatcatgttaagtagaaaacagctagacatttggtgacgactagttcccgcat
taaataaggtaggagaagcgtgcgtaaaccatttttcagaaagtaaattgtacgtctcaa
tagctgagtctatatcccattgatgaattcctactgcgacacgcattaacatgtgctgag
gtctttcaacgatcttgttgtttattttcaacaagtaggatttttccaaagttttaaaac
caaaatagttgtatgaaaagtctcgttcgtaaataataaccgagttgagtttatccttat
atttgttaactatatccatggtgatacttgaaataatcggagaatgtttcccatttttag
gattaacatagttgaataaatcctccatcacttcactaaatagttttttgtttccttgtg
tagatttgatacggctattctggcggctagaatggcataatccggatgttgtgtagtaca
agtggctgctatttcggctgccagagtgtccaattctaccgttgttactccattatatat
tccttgaataaccttcatagctattttaataggatctatatgatcagtgtttaagccata
acataattttctaatacgagacgtgattttatcaaacatgacattttccttgtatccatt
tcgtttaatgacaaacatttttgttggtgtaataaaaaaattatttaacttttcattaat
agggatttgacgtatgtagcgtacaaaattatcgttcctggtatatagataaagagtcct
atatatttgaaaatcgttacggctcgattaaactttaatgattgcattgtgaatatatca
ttaggatttaactccttgactatcatggcggcaccagaaatcaccatcaaaagcattaat
atagttatgcctatcgcagttagaacggttatagcatccaccatttatatctaaaaatta
gatcaaagaatatgtgacaaagtcctagttgtatactgagaattgacgaaacaatgtttc
ttacatattttttttttattagtaaccgacttaatagtaggaactggaaaactagacttg
attattctataagtatagatacccttccaaataatgttctctttgataaaagttccagaa
aatgtagaattttttaaaaagttatcttttgctattaccaatatcgtggttagacgctta
ttattaatatgagtgatgaaatccacaccgcctctagatatcgcttttatttccacatta
gatggtaaatccaatagtgaaactatctttttaggaatgtatggacttgcatttagagga
gtgaacgtcttcggagtaggaaaggatgattcgtcaaacgaataaacaatttcacaaatg
gatgttaatgtattagtaggaaatttcttgacgctagtggaattgaaaattctaatggat
gatgttctacctatttcatccgataacatgttaatttccgacaccaacggttttaatatt
tcgatgatatacggtagtctctctttcggacttatatagcttattccacaatacgagtca
ttatatactccaaaaaacaaaataactagtataaaatctgtatcgaatgggaaaaacgaa
attatcgacataggtatagaatccggaacattgaacgtgttaatacttaattctttttca
gtggtaagaaccgataggttattgacattgtatggttttaaatattctataacttgagac
ttgatagatattaatgacgaattgaaaattatttttatcactacgtgtgtttcaggatcg
tcatcgacgcccgtcaaccaaccgaatggagtaaaataaatatcattaatatatgctcta
gatattagtatttttattaatcctttgattatcatcttctcgtacgcgaatgattccatg
atcaagagtgatttgagaacatcctccggagtattaatgggcttagtaaacagtccatcg
ttgcaataataaaagttatccaagttaaaggatattatgcattcgtttaaagatatcacc
tcatctgacggtgacaattttttggtaggttttagagactttgaagctacttgtttaaca
aagttattcatcgtcgtctactattctatttaattttgtagttaatttatcacatatcac
attaattgactttttggtccacttttccatacgtttatattcttttaatcctgcgttatc
cgtttccgttacatccagtgatagatcctgcaagttaaatagaatgctcttaaataatgt
catttttttatccgctaaaaatttaaagaatgtataaacttttttcaaagatttaaaact
tttaggtggagttctagtacacaatatcataaacaaactaataaacatcccgcattcaga
ttccaacagctgattaacttccacattaatacagcctattttcgcaccaaatgtacattc
gaaaaatctgaataaaacatcaatgtcgcaatttgtattatccaacacagaatgtctgtg
attcgtgttaaaaccatcggagaaggaatagaaataaaaattattatagtggtggaattc
agttggaatattgcctccggagtcataaaaggatactaaacattgttttttatcataaat
tacacatttccaatgagacaaataacaaaatccaaacattacaaatctagaggtagaact
tttaattttatctttaagtatatacgataagatatgtttattcataaacgcgtcaaattt
ttcatgaatcgctaaggagtttaagaatctcatgtcaaattgtcctatataatccacttc
ggatccataagcaaactgagagactaagttcttaatacttcgattgctcatccaggctcc
tctctcaggctctattttcatcttgacgacctttggattttcaccagtatgtattccttt
acgtgataaatcatcgattttcaaatccatttgtgagaagtctatcgccttagatacttt
ttcccgtagtcgaggtttaaagaaatacgctaacggtatactagtaggtaactcaaagac
atcatatatagaatggtaacgcgtctttaactcgtcggttaactctttcttttgatcgag
ttcgtcgctactattgggtctgctcaggtgccctgactctactagttccaacatcatacc
gataggaatacaagacactttgccagcggttgtagatttgtcatatttctccactacata
tccgttacaatttgttaagaatttagatacatctatattgctacataatccagctagtga
atatatatgacataataaattggtaaatcctagttctggtattttactaattactaaatc
tgtatatctttccatttatcatggaaaagaatttaccagatatcttcttttttccaaact
gcgttaatgtattctcttacaaatattcacaagatgaattcagtaatatgagtaaaacgg
aacgtgatagtttcgcattggcggtgtttccagttataaaacatagatggcataacgcac
acgttgtaaaacataaaggaatatacaaagttagtacagaagcacgtggaaaaaaagtat
ctcctccatcactaggaaaacccgcacacataaacctaaccgcgaagcaatatatataca
gtgaacacacaataagctttgaatgttatagttttctaaaatgtataacaaatacagaaa
tcaattcgttcgatgagtatatattaagaggactattagaagctggtaatagtttacaga
tattttccaattccgtaggtaaacgaacagatactataggtgtactagggaataagtatc
catttagcaaaattccattggcctcattaactcctaaagcacaacgagagatattttcag
cgtggatttctcatagacctgtagttttaactggaggaaccggagtgggtaagacgtcac
aggtacccaagttattgctttggtttaattatttatttggtggattctctactctagata
aaatcactgactttcacgaaagaccagtcattctatctcttcctaggatagctttagtta
gattgcatagcaataccattttaaaatcattgggatttaaggtactagatggatctccta
tttctttacggtacggatctataccggaagaattaataaacaaacaaccaaaaaaatatg
gaattgtattttctacccataagttatctctaacaaaactatttagttatggcactctta
ttatagacgaagttcatgagcatgatcaaataggagatattattatagcagtagcgagaa
agcatcatacgaaaatagattctatgtttttaatgactgccacattagaggatgaccgag
aacggctaaaagtatttttacctaatcccgcatttatacatattcctggagatacactgt
ttaaaattagcgaggtatttattcataataagataaatccatcttccagaatggcataca
tagaagaagaaaagagaaatttagtcactgctatacagatgtatactcctcctgatggat
catccggtatagtctttgtggcatccgttgcacagtgtcacgaatataaatcatatttag
aaaaaagattaccgtatgatatgtatattatccatggtaaggtcttagatatagacgaaa
tattagaaaaagtgtattcatcacctaatgtatcgataattatttctactccttatttgg
aatccagcgttactatacgcaatgttacacacatttatgatatgggtagagtttttgtcc
ccgctccttttggaggatcgcaacaatttatttctaaatctatgagagatcaacgaaaag
gaagagtaggaagagttaatcctggaacatacgtatatttctatgatctgtcttatatga
agtctatacagcgaatagattcagaatttctacataattatatattgtacgctaataagt
ttaatctaacactccccgaagatttgtttataatccctacaaatttggatattctatggc
gtacaaaggaatatatagactcgttcgatattagtacagaaacatggaataaattattat
ccaattattatatgaagatgatagagtatgctaaactttatgtactaagtcctattctcg
ctgaggagttggataactttgagaggacgggagaattaactagtattgtacaagaagcca
ttttatctctaaatttacgaattaagattttaaattttaaacataaagatgatgatacgt
atatacacttttgtaaaatattattcggtgtctataacggaacaaacgctactatatatt
atcatagacctctaacgggatatatgaatatgatttcagatactatatttgttcccgtag
ataataactaaaatcaaactctaatgaccacatctttttttagagatgaaaaattttcca
catctccttttgtagacacgactaaacattttgcagaaaaaagtttattattgtttagat
aatcgtatacttcatcagtgtagatagtaaatgtgaacagataaaaggtattcttgctca
atagattggtaaattccatagaatatattaatcctttcttcttgagatcccacatcattt
caaccaaagacgttttatccaatgatttacctcgtactataccacatacaaaactagatt
ttgcagtgacgtcgtacctggtattcctaccaaacaaaattttacttttagttcttttag
aaaattctaaggtagaatctctatttgccaatatgtcatctatggaattaccactagcaa
aaaatgatagaaatatatattgatacatcgcagctggttttgatctactatactttaaaa
acgaatcagattccataattgcctgtatatcatcagctgaaaaactatgttttacacgta
ttccttcggcatttctttttaatgatatatcttgtttagacaatgataaagttatcatgt
ccatgagagacgcgtctccgtatcgtataaatatttcattagatgttagacgcttcatta
ggggtatacttctataaggtttcttaattagtccatcatttgttgcgtcaagaactacta
tcggatgttgttgtgtatctctagtgttacacatggccttactaaagtttgggtaaataa
ctatgatatctctattaattatagatgcatatatttcattcgtcaaggatattagtatcg
acttgctatcgtcattaatacgtgtaatgtaatcatataaatcatgcgatagccaaggaa
aattcaaatagatgttcatcatataatcatcgctataattcatattaatactttgacatt
gactaatttgtaatatagcctcgccacgaagaaagctctcgtattcagtttcatcgataa
aggataccgttaaatataactggttgccgatagtctcatagtctattaagtggtaagttt
cgtacaaatacagaatccctaaaatattatctaatgttggattaatctttaccataactg
tataaaatggagacggagtcataactattttaccgtttgtacttactggaatagacgaag
gaataatctccggacatgatggtaaagacccaaatgtctgtttgaagaaatccaatgttc
caggtcctaatctcttaacaaaaattacgatatttgatcccgatatcctttgcattctat
ttaccagcatatcacgaactatattaagattatctatcatgtctattctcccaccgttat
ataaatcgcctccgctaagaaacgttagtatatccatacaatggaatacttcatttctaa
aatagtattcgttttctaattctttaatgtgaaatcgtatactagaaagggaaaaattat
ctttgagttttccgttagaaaagaaccacgaaactaatgttctgattgcgtctgactccg
tcgctgaattaatggatttacaccaaaaactcatataacttctagatgtagaagcattcg
ctaaaaaattagtagaatcaaaggatataagtagatgttccaacaagtgagcaattccca
agatttcatctatatcattctcgaatccgaaattagaaattcccaagtagatatcctttt
tcatccgatcattgatgaaaatacgaactttattcggtaagacgatcatttactaaggag
taaaataggaagtaatgttcgtatgtcgttatcatcgtataaattaaaggtgtgtttttt
accattaagtgacattataattttaccaatattggaattataatataggtgtatttgcgc
actcgcgacggttgatgcatcggtaaatatagctgtatctaatgttctagtcggtatttc
atcatttcgctgtctaataatagcgttttctctatctgtttccattacagctgcctgaag
tttattagtaggataatatgtaaaataataagaaatacatacgaataacaaaaataaaat
aagatataataaagatgccatttagagatctaattttgttcaacttgtccaaattcctac
ttacagaagatgaggaatcgttggagatagtgtcttccttatgtagaggatttgaaatat
cttatgatgacttgataacttactttccagataggaaataccataaatatatttctaaag
tatttgaacatgtagatttatcggaggaattaagtatggaattccatgatacaactctgc
gagatttagtctatcttagattgtacaagtattccaagtgtatacggccgtgttataaat
taggagataatctaaaaggcatagttgttataaaggacaggaatatttatattagagaag
caaatgatgacttgatagaatatctcctcaaggaatacactcctcagatttatacatatt
ctaatgagcgcgtccccataactggttcaaaattaattctttgcggattttctcaagtta
catttatggcgtatacaacgtctcatataacaacaaataaaaaggtagatgttctcgttt
ccaaaaaatgtatagatgaactagtcgatccaataaattatcaaatacttcaaaatttat
ttgataaaggaagcggaacaataaacaaaatactcaggaagatattttattcggtaatag
gtggccaaactccataatttgctttttctatttcggattttagaatttccaaattcacca
gcgatttatctgttttggtgaaatccaaggatttattaatgtccacaaatgccatttgtt
tcgtctgtggattgtatttgaaaatggaaacgatatagttagatagatgcgctgcgaagt
ttcctattagggttccgcgctttacgtcacccagcatacttgaatcaccatcctttaaaa
aaaatgataagatatcaacatggagtatatcatactcggattttaattcttctactgcct
cactgacattttcacaaatactacaatacggtttaccgaaaataatcagtacgttcttca
tttatgggtatcaaaaacttaaaatcgttactgctggaaaataaatcactgacgatatta
gatgataatttatacaaagtatacaatggaatatttgtggatacaatgagtatttatata
gccgtcgccaattgtgtcagaaacttagaagagttaactacggtattcataaaatacgta
aacggatgggtaaaaaagggagggcatgtaaccctttttatcgatagaggaagtataaaa
attaaacaagacgttagagacaagagacgtaaatattctaaattaaccaaggacagaaaa
atgttagaattagaaaagtgtacatccgaaatacaaaatgttaccggatttatggaagaa
gaaataaaggcagaaatgcaattaaaaatcgataaactcacatttcaaatatatttatct
gattctgataacataaaaatatcattgaatgagatactaacacatttcaacaataatgag
aatgttacattattttattgtgatgaacgagacgcagaattcgttatgtgtctagaggct
aaaacacatttctctaccacaggagaatggccgttgataataagtaccgatcaggatact
atgctatttgcatctgctgataatcatcctaagatgataaaaaacttaactcaactgttt
aaatttgttccctcggcagaggataactatttagcaaaattaacggcgttagtgaatgga
tgtgatttctttcctggactctatggggcatctataacacccaccaacttaaacaaaata
caattgtttagcgattttacaatcgataatatagtcactagtttggcaattaaaaattat
tatagaaagactaactctaccgtagacgtgcgtaatattgttacgtttataaacgattac
gctaatttagacgatgtctactcgtatgttcctccttgtcaatgcactgttcaagaattt
atattttccgcattagatgaaaaatggaacgattttaaatcatcttatttagagaccgtt
ccgttaccctgtcaattaatgtacgcgttagaaccacgtaaggagattgatgtttcagaa
gttaaaactttatcatcttatatagatttcgaaaatactaaatcagatatcgatgttata
aaatctatatcctcgatttttggatattctaacgaaaactgtaacacgatagtgttcggc
atctataaggataatttactactgagtataaataattcattttactttaacgatagtctg
ttaataaccaatactaaaagtgataatataataaatataggttactagattaaaaatggt
gttccaactagtgtgctctacatgcggtaaagatatttctcacgaacgatataaattgat
tatacgaaaaaaatcattaaaggatgtactcgtcagtgtaaagaacgaatgttgtaggtt
aaaattatctacacaaatagaacctcaacgtaacttaacagtgcaacctctattggatat
aaactaatggatccggttaattttatcaagacatatgcgcctagaggttctattattttt
attaattataccatgtcattaacaagtcatttgaatccatcgatagaaaaacatgtgggt
atttattatggtacgttattatctgaacacttggtagttgaatcgacctatagaaaagga
gttcgaatagtcccattggatagtttttttgaaggatatcttagtgcaaaagtatacatg
ttagagaatattcaagttatgaaaatagcagctgatacgtcattaactttactgggtatt
ccatatggatttggtcatgatagaatgtattgttttaaattggtagctgaatgttataaa
aatgcaggtgttgatacatcatctaaacgaatattgggcaaagatatttttctgagccaa
aacttcacagatgataatagatggataaagatatatgattctaataatttaacattttgg
caaattgattaccttaaagggtgagttaatatgcataactactcctccgttgttttttcc
ctcgttctttttcttaacgttgtttgccatcactctcataatgtaaagatattctaaaat
ggtaaacttttgcatatcggacgcagaaattggtataaatgttgtaattgtattatttcc
cgtcaatggactagtcacagctccatcagttttatatcctttagagtatttctcactagt
gtctagcattctagagcattccatgatctgtttatcgttgatattggccggaaagataga
ttttttattttttattatattactattggcaattgtagatataacttctggtaaatattt
ttctaccttttcaatctcttctattttcaagccggctatgtattctgctatattgttgct
agtatcaataccttttctggctaagaagtcatatgtggtattcactatatcagttttaac
tggtagttccattagcctttccacttctgcagaataatcagaaattggttctttaccaga
aaatccagctactataataggctcaccgatgatcattggcaaaatcctatattgtaccag
attaatgagagcatatttcatttccaataattctgctagttcttgagacattgatttatt
tgatgaatctagttggttctctagatactctaccatttctgccgcatacaataacttgtt
agataaaatcagggttatcaaagtgtttagcgtggctagaatagtgggcttgcatgtatt
aaagaatgcggtagtatgagtaaaccgttttaacgaattatatagtctccagaaatctgt
ggcgttgcatacatgagccgaatgacatcgaagattgtccaatatttttaatagctgctc
tttgtccattatttctatatttgactcgcaacaattgtagataccattaatcaccgattc
ctttttcgatgctggacaatagcacaattgtttagctttggactctatgtattcagaatt
aatagatatatctctcaatacagattgcactatacattttgaaactatgtcaaaaattgt
agaacgacgctgttctgcagccatttaactttaaataatttacaaaaatttaaaatgagc
atccgtataaaaatcgataaactgcgccaaattgtggcatatttttcagagttcagtgaa
gaagtgtctataaatgtagactcgacggatgagttaatgtatatttttgccgccttgggc
ggatctgtaaacatttgggccattatacctctcagtgcatcagtgttttaccgaggagcg
gaaaacattgtgtttaatcttccggtgtccaaggtaaaatcgtgtttgtgtagttttcac
aatgatgccatcatagatatagaacctgatctggaaaataatctagtaaaactttctagt
tatcatgtagtaagtgtcgattgtaacaaggaactgatgcctattaggacagatactact
atttgtctaagtatagatcaaaagaaatcttacgtgtttaattttcacaagtatgaagaa
aaatgttgtggtagaaccgtcattcatctagaatggttgttgggctttatcaagtgtatt
agtcagcatcagcatttggctattatgtttaaagatgacaatattattatgaagactcct
ggtaatactgatgcgttttccagggaatattctatgactgaatgttctcaagaactacaa
aagttttctttcaaaatagctatctcgtctctcaacaaactacgaggattcaaaaagaga
gtcaatgtttttgaaactagaatcgtaatggataatgacgataacattctaggaatgttg
ttttcggatagagttcaatcctttaagatcaacatctttatggcgtttttagattaatac
tttcaatgagataaatatgggtggcggagtaagtgttgagctccctaaacgggatccgcc
tccgggagtacccactgatgagatgttattaaacgttgataaaatgcatgacgtgatagc
tcccgctaagcttttagaatatgtgcatataggaccactagcaaaagataaagaggataa
agtaaagaaaagatatccagagtttagattagtcaacacaggacccggtggtctttcggc
attattaagacaatcgtataatggaaccgcacccaattgctgtcgcacttttaatcgtac
tcattattggaagaaggatggaaagatatcagataagtatgaagagggtgcagtattaga
atcgtgttggccagacgttcacgacaccggaaaatgcgatgttgatttattcgactggtg
tcagggggatacgttcgatagaaacatatgccatcagtggatcggttcagcctttaatag
gagtgatagaactgtagagggtcaacaatcgttaataaatctgtataataagatgcaaac
attatgtagtaaagatgctagtgtaccaatatgcgaatcatttttgcatcatttacgcgc
acacaatacagaagatagcaaagagatgatcgattatattctaagacaacagtctgcgga
ctttaaacagaaatatatgagatgtagttatcccactagagataagttagaagagtcatt
aaaatatgcggaacctcgagaatgttgggatccagagtgttcgaatgccaatgttaattt
cttactaacacgtaattataataatttaggactttgcaatattgtacgatgtaataccag
cgtgaacaacttacagatggataaaacttcctcattaagattgtcatgtggattaagcaa
tagtgatagattttctactgttcccgtcaatagagcaaaagtagttcaacataatattaa
acattcgttcgacctaaaattgcatttgatcagtttattatctctcttggtaatatggat
actaattgtagctatttaaatgggtgccgcggcaagcatacagacgacggtgaatacact
cagcgaacgtatctcgtctaaattagaacaagaagcgaatgctagtgctcaaacaaaatg
tgatatagaaatcggaaatttttatatccgacaaaaccatggatgtaacctcactgttaa
aaatatgtgctctgcggacgcggatgctcagttggatgctgtgttatcagccgctacaga
aacatatagtggattaacaccggaacaaaaagcatacgtaccagctatgtttactgctgc
gttaaacattcagacgagtgtaaacactgttgttagagattttgaaaattatgtgaaaca
gacttgtaattctagcgcggtcgtcgataacaaattaaagatacaaaacgtaatcataga
tgaatgttacggagccccaggatctccaacaaatttggaatttattaatacaggatctag
caaaggaaattgtgccattaaggcgttgatgcaattgacgactaaggccactactcaaat
agcacctagacaagttgctggtacaggagttcagttttatatgattgttatcggtgttat
aatattggcagcgttgtttatgtactatgccaagcgtatgctattcacatccaccaatga
taaaatcaaacttattttagccaataaggaaaacgtccattggactacttacatggacac
attctttagaacttctccgatggttatcgctaccacggatatgcaaaactgaaaatatat
tgataatattttaatagattaacatggaagttatcgctgatcgtttagacgatatagtga
aacaaaatatagcggatgaaaaatttgtagattttgttatacacggtctagagcatcaat
gtcctgctatacttcgaccattaattaggttgtttattgatatactattatttgttatag
taatttatatttttacggtacgtctagtaagtagaaattatcaaatgttgttggtggcgc
tagtcatcacattaactattttttattactttatactataatagtactagactgacttct
aacaaacatctcacctgccataaataaatgcttgatattaaagtcttctatttctaacac
tattccatctgtggaaaataatactctgacattatcgctaattgacacatcggtgagtga
tatgcctataaagtaataatcttctttgggcacatataccagtgtaccaggttctaacaa
cctatttactggtgctcctgtagcatactttttctttaccttgagaatatccatcgtttg
cttggtcaatagcgacaggtgattttttatcaaccattcgaaaaagtaattggagtgttc
atatcctctacgggctattgtctcatggccgtgtatgaaatttaagtaacacgactgtgg
tagatttgttctatagagccggttgccgcaaatagatagaactaccaatatgtctgtaca
aatgttaaacattaattgattaacagaaaaaacaatgttcgttctgggaatagaaaccag
atcaaaacaaaattcgttagaatatatgccacgtttatacattgaatataaaataactac
agtttgaaaaataacagtatcatttaaacatttaacttgcggggttaatctcacaacttt
actgtttttgaactgttcaaaatatagcatagatccgtgagaaatacgtttagccgcctt
taatagaggaaatcctaccgcctttctggatctcaccaacgacgatagttctgaccagca
actcatttcttcatcatccacctgttttaacatataataggcaggagatagatatccgtc
attgcaatattccttctcgtaggcacacaatctaatattgataaaatctccattctcttc
tctgcatttattatcttgtctatcgttgaatctattttggtcattaaatctttcatttct
tcctggtatatttctatcacctcgtttggttggatttttgtctatattatcgtttgtaac
atcggtacgggtattcatttatcacaaaaaaaacttctctaaatgagtctactgctagaa
aacctcatcgaagaagataccatattttttgcaggaagtatatctgagtatgatgattta
caaatggttattgccggcgcaaaatccaaatttccaagatctatgctttctatttttaat
atagtacctagaacgatgtcaaaatatgagttggagttgattcataacgagaatatcaca
ggggcaatgtttaccacaatgtataatataagaaacaatttgggtctaggcgatgataaa
ctaactattgaagccattgaaaactatttcttggatcctaacaatgaggttatgcctctt
attattaataatacggatatgactgccgtcattcctaaaaaaagtggtaggagaaagaat
aagaacatggttatcttccgtcaaggatcatcacctatcttgtgtattttcgaaactcgt
aaaaagattaatatttataaagaaaatatggaatccgcgtcgactgagtatacacctatc
ggagacaacaaggctttgatatctaaatatgcgggaattaatatcctgaatgtgtattct
ccttccacatccatgagattgaatgccatttacggattcaccaataaaaataaactagag
aaacttagtactaataaggaactagaatcgtatagttctagccctcttcaagaacccatt
aggttaaatgattttctgggactattggaatgtgttaaaaagaatattcctctaacagat
attccgacaaaggattgattactataaatggagaatgttcctaatgtatactttaatcct
gtgtttatagagcccacgtttaaacattctttattaagtgtttataaacacagattaata
gttttatttgaagtattcgttgtattcattctaatatatgtattttttagatctgaatta
aatatgttcttcatgcctaaacgaaaaatacccgatcctattgatagattacgacgtgct
aatctagcgtgtgaagacgataaattaatgatctatggattaccatggatggcaactcaa
acatctgcgttatcaataaatagtaaaccgatagtgtataaagattgtgcaaagcttttg
cgatcaataaatggatcacaaccagtatctcttaacgatgttcttcgcagatgatgattc
attttttaagtatttggctagtcaagatgatgaatcttcattatctgatatattgcaaat
cactcaatatctagactttctgttattattattgatccaatcaaaaaataaattagaagc
tgtgggtcattgttatgaatctctttcagaggaatacagacaattgacaaaattcacaga
ctctcaggattttaaaaaactgtttaacaaggtccctattgttacagatggaagggtcaa
acttaataaaggatatttgttcgactttgtgattagtttgatgcgattcaaaaaagaatc
agctctagctaccaccgcaatagatcctgttagatacatagatcctcgtcgcgatatcgc
attttctaacgtgatggatatattaaagtcgaataaagtgaacaataattattctttatt
gtcatcatgaacggcggacatattcagttgataatcggccccatgttttcaggtaaaagt
acagaattaattagacgagttagacgttatcaaatagctcaatataaatgcgtgactata
aaatattctaacgataatagatacggaacggggctatggacgcatgataagaataatttt
gcagcattggaagcaactaaactatgtgatgtcttggaagcaattacagatttctccgtg
ataggtatcgatgaaggacagttctttccagacattgttgaattctgtgagcgtatggca
aacgaaggaaaaatagttatagtagccgcactcgatgggacatttcaacgtaaaccgttt
aataatattttgaatcttattccattatctgaaatggtggtaaaactaactgcagtgtgt
atgaaatgctttaaggaggcttccttttctaaacgattaggtgcagaaaccgagatagaa
ataataggaggtaatgatatgtatcaatcggtgtgtagaaagtgttacatcgactaataa
tattatatttttatctaaaaaactaaaaataaacattgattaaattttaatataatactt
aaaaatggatgttgtgtcgttagataaaccgtttatgtattttgaggaaatcgataatga
gttagattacgaaccagaaagtgcaaatgaggtcgcaaaaaaactgccgtatcaaggaca
gttaaaactattactaggagaattattttttcttagtaagttacagcgacacggtatatt
agatggtgccaccgtagtgtatataggatctgctcccggtacacatatacgttatttgag
agatcatttctataatttaggagtgatcatcaaatggatgctaattgacggccgccatca
tgatcctattctaaatggattgcgtgatgtgactctagtgactcggttcgttgatgagga
atatctacgatccatcaaaaaacaactgcatccttctaagattattttaatttctgatgt
aagatccaaacgaggaggaaatgaacctagtactgcggatttactaagtaattacgctct
acaaaatgtcatgattagtattttaaaccccgtggcgtctagtcttaaatggagatgccc
gtttccagatcaatggatcaaggacttttatataccacacggtaataaaatgttacaacc
ttttgctccttcatattcagctgaaatgagattattaagtatttataccggtgagaacat
gagactgactcgagttaccaaatcagacgctgtaaattatgaaaaaaagatgtattacct
taataagatagtccgcaacaaagtagttgttaactttgattatcctaatcaggaatatga
ctattttcacatgtactttatgctgaggaccgtatactgcaataaaacatttcctactac
taaagcaaaggtactatttctacaacaatctatatttcgtttcttaaatattccaacgac
atcaactgaaaaagttagtcatgaaccaatacaacgtaaagtatctagcaaagattctgt
gtctaaaaacagaaatagcaagagatccgtacgcggtaataaatagaaacgtactactga
gatatactaccgatatagagtataatgatttagttactttaataaccgttagacataaaa
ttgattctatgaaaactgtgtttcaggtatttaacgaatcatccataaattatactccgg
tcgatgatgattacggagaaccaatcattataacatcgtatcttcaaaaaggtcataaca
agtttcctgtaaattttctatacatagatgtagtaatatctgacttatttcctagctttg
ttagactagatactacagaaactaatatagttaatagtgtactacaaacaggcgatggta
aaaagactcttcgtcttcccaaaatgttagagacggaaatagttgtcaagattctctatc
gtcctaatataccattaaaaattgttagatttttccgcaataacatggtaactggagtag
agatagccgatagatctgttatttcagtcgctgattaatcaattagtagagagatagaac
attattatatcttatatctgtttagaaaaatgctaatattaaaatagctaacgctagtaa
tccaatcggaagccatttgatatctataatagggtatctaatttcctgattcagatagcg
gacagctatattctcggtagctactcgtttggaatcacaaacattatttacatctaattt
actatctgtaatggaaacgtttcccaatgaaatggtacaatcagatacattacatcttga
tatatttttttttaaagaggctggtaacaacgcatcgcttcgtttacatggctcgtacca
acaataatagggtaatcttgtatctattcctatccgtactatgcttttatcaggataaat
acatttacatcgtatatcgtctttgttagcatcacagaatgcataaatttgttcgtccgt
catgataaaaatttaaagtgtaaatataacttatttatagttgtaataaaaagggaaatt
tgattgtatacctttggttctttaaaagaaactgacttgataaaatggctgtaatctcta
aggttacgtatagtctatatgatcaaaaagagattaacgctacagatattatcattagtc
atgttaaaaatgacgacgatatcggtaccgttaaagatggtagactaggtgctatggatg
gggcattatgtaagacttgtgggaaaacggaattggaatgtttcggtcactggggtaaag
taagtatttataaaactcatatagttaagcctgaatttatttcagaaattattcgtttac
tgaatcatatatgtattcactgcggattattgcgttcacgagaaccgtattccgacgata
ttaacctaaaagagttatcgggacacgctcttagaagattaaaggataaaatattatcca
agaaaaagtcatgttggaacagtgaatgtatgcaaccgtatcaaaaaattactttttcaa
agaaaaaggtttgtttcgtcaacaagttggatgatattaacgttcctaattctctcatct
atcaaaagttaatttctattcatgaaaagttttggccattattagaaattcatcaatatc
cagctaacttattttatacagactactttcccatccctccgttgattattagaccggcta
ttagtttttggatagatagtatacccaaagagaccaatgaattaacttacttattaggta
tgatcgttaagaattgtaacttgaatgctgatgaacaggttatccagaaggcggtaatag
aatacgatgatattaaaattatttctaataacactaccagtatcaatttatcatatatca
catccggcaaaaataatatgattagaagttatatcgtcgcccgacgaaaagatcagacgg
ctagatctgtaattggtcccagtacatctatcaccgttaatgaggtaggaatgcccgcat
atattagaaatacacttacagaaaagatatttgttaatgcctttacagtggataaagtta
aacaactattagcgtcaaaccaagttaaattttactttaataaacgattaaaccaattaa
caagaatacgccaaggaaagtttattaaaaataaaatacatttattgcctggtgattggg
tagaagtagctgttcaagaatatacaagtattatttttggaagacagccgtctctacata
gatacaacgtcatcgcttcatctatcagagctaccgaaggagatactatcaaaatatctc
ccggaattgccaactctcaaaatgctgatttcgacggggatgaggaatggatgatattgg
agcaaaatcctaaagccgtagttgaacagagtattcttatgtatccgacgacgttactca
aacacgatattcatggagcccccgtgtatggatctattcaagatgaaatcgtagcagcgt
attcattgtttaggatacaagatctttgtttagatgaagtattgaacatcttggggaaat
atggaagagagttcgatcctaaaggtaaatgtaaattcagcggtaaagatatctatactt
acttaataggtgaaaagattaattatccgggtctcttaaaggatggtgaaattattgcaa
acgacgtagatagtaattttgttgtggctatgaggcatctgtcattggctggactcttat
ccgatcataagtcgaacgtggaaggtatcaactttattatcaagtcatcttatgttttta
agagatatctatctatttacggttttggggtgacattcaaagatctgagaccaaattcga
cgttcactaataaattggaggccatcaacgtagaaaaaatagaacttatcaaagaagcat
acgccaaatatctcaaagatgtaagagacgggaaaatagttccattatctaaagctttag
aggcggactacgtggaatccatgttatccaacttgacaaatcttaatatcagagagatag
aagaacatatgagacaaacgctgatagatgatccagataataacctcctgaaaatggcca
aagcgggttataaagtaaatcccacagaactaatgtatattctaggtacttatggacaac
agaggatagatggcgaaccagcagagactcgagtattgggtagagtcttaccttactatc
ttccagactctaaggatccagaaggaagaggttatattcttaattctttaacaaaaggat
taacgggttctcaatattacttttcgatgctggttgcaagatctcaatctactgatatcg
tctgtgaaacatcacgtaccggaacactggctagaaaaatcattaaaaagatggaggata
tggtggtcgacggatacggacaagtagttataggtaatacgctcatcaagtacgccgcca
attataccaaaattctaggctcagtatgtaaacctgtagatcttatctatccagatgagt
ccatgacttggtatttggaaattagtgctctgtggaataaaataaaacagggattcgttt
actctcagaaacagaaacttgcaaagaagacattggcgccgtttaatttcctagtatttg
tcaaacccaccactgaggataatgctattaaggttaaggatctgtacgatatgattcata
acgtcattgatgatgtgagagagaaatacttctttacagtatctaatatagattttatgg
agtatatattcttgacgcatcttaatccttctagaattagaattacaaaagaaacggcta
tcactatctttgaaaagttctatgaaaaactcaattatactctaggtggtggaactccta
ttggaattatttctgcacaggtattgtctgagaagtttacacaacaagccctatccagtt
ttcacactactgaaaagagtggtgctgtcaaacaaaaacttggtttcaacgagtttaata
acttgactaatttgagtaagaataagaccgaaattatcactctggtatccgatgatatct
ctaaacttcaatctgttaagattaatttcgaatttgtatgtttgggagaattaaatcccg
ccatcactcttcgaaaagaaacagataggcatgtagtagatataatagtcaatagattat
acatcaagagagcagaaattaccgaattagtcgtcgaatatatgattgaacgatttatct
cctttagcgtcattgtaaaggaatggggtatggagacattcattgaggacgagaataata
ttagatttactgtctacctaaatttcgtcgaaccagaggaattgaatcttagtaagttta
tgatggttcttccgggggccgccaacaagggcaaaattagtaaattcaagattcctatct
ctgattatacaggttatgacgatttcaatcaaacaaaaaagctcaataagatgactgtag
aactcatgaatctaaaagaattgggttctttcgatttggagaacgtcaacgtgtatcctg
gagtatggaatacatacgatatcttcggtatcgaggccgctcgtggatacttgtgcgaag
ccatgttaaacacctatggagaaggtttcgattatctgtatcagccttgtgatcttctcg
ctagtttactatgtgctagttacgaaccagaatcagttaataaattcaagttcggcgcag
ctagtactcttaagagagctacgttcggagacaataaagcattgttaaacgcggctcttc
ataaaaagtcagaacctattaacgataatagtagctgccacttttttagcaaggtcccta
atataggaactggatattacaaatactttatcgacttgggtcttctcatgagaatggaaa
ggaaactatctgataagatatcttctcaaaagatcaaggagatggaagaaacagaagact
tttaattcttatcaataacatatttttctatgatctgtcttttaaacgatggattttcca
caaatgcgcctctcaagtccctcatagaatgatacacgtataaaaaatatagcataggcg
atgactccttatttttagacattagatatgccaaaatcatagccccgcttctatttactc
ccgcagcacaatgaaccaacactggctcgtttcgttgatcacatttagataaaaaggcgg
tcacgtcgtcaaaatatttactaatatcggtagttgtatcatctaccaacggtatatgaa
taatattaatattagagttaggtaatgtatatttatccatcgtcaaatttaaaacatatt
tgaacttaacttcagatgatggtgcatccatagcatttttataatttcccaaatacacat
tattggttactcttgtcattatagtgggagatttggctctgtgcatatctccagttgaac
gtagtagtaagtatttatacaaacttttcttatccatttataacgtacaaatggataaaa
ctactttatcagtaaacgcatgtaatttagaatacgttagagaaaaggctatagtaggcg
tacaagcagccaagacatcaacacttatattctttgttattatattggcaattagtgcgc
tattactctggtttcagacgtctgataatccagtctttaatgaattaacgagatatatgc
gaattaaaaatacggttaacgattggaaatcattaacggatagcaaaacaaaattagaaa
gtgatagaggtagacttctagccgctggtaaggatgatatattcgaattcaaatgtgtgg
atttcggcgcctattttatagctatgcgattggataagaaaacatatctgccgcaagcta
ttaggcgaggtactggagacgcgtggatggttaaaaaggcggcaaaggtcgatccatctg
ctcaacaattttgtcagtatttgataaaacacaagtctaataatgttattacttgtggta
atgagatgttaaatgaattaggttatagcggttattttatgtcaccgcattggtgttccg
atcttagtaatatggaatagtttagataaatgcggtaacgaatgttcctgtaaggaacca
taacagtttagatttaacgttaaagatgagcataaacataataaacaaaattacaatcaa
acctataacattaatatcaaacaatccaaaaaatgaaatcagtggagtagtaaacgcgta
cataactcctggataacgtttagcagctgccgttcctattctagaccaaaaatttggttt
catgttttcgaagcggtgttctgcaacaagtcggggatcgtgttctacatatttggaggc
gttatccagtatctgcctattgatcttcatttcgttttcgattctggctatttcaaaata
aaatcccgatgatagacctccagactttataatttcatctacaatgttcagcgcagtagt
aactctaataatataggctgataagctaacatcataccctcctgtatatgtgaatatggc
atgatctttgtccattacaagctcggttttaactttatttcctgtaataatttctctcat
ctgtaggatatctattttcttgtcatgcattgccttcaagacgggacgaagaaacgtaat
atcctcaataacgttatcgttttctacaataactacatattctacctttttattttctaa
ctcggtaaaaaatttagaatcccatagggctaaatgtctagcgatatttcttttcgtttc
ctctgtacacatagtgttacaaaaccctgaaaagaagtgagtatacttgtcatcatttct
aatgtttcctccagtccactgtataaacgcataatccttgtaatgatctggatcatcctt
gactaccacaacatctcttttttctggcataacttcattgtccttcacatcatcgaactt
ctgatcattaatatgctcatgaacattaggaaatgtttctgatggaggtctatcaataac
tggcacaacaataacaggagttttcgccgccgccatttagttattgaaattaatcatata
caactctctaatacgagttatattttcgtctatccattgtttcacatttacatatttcga
caaaaagatataaaatgcgtattccaatgcttctctgtttaatgaattactaaaatatac
aaacacgtcgctgtctggcaataaatgatatcttagaatattgtaacaatttattttgta
ttgcacatgttcgtgatctatgagttcttcttcgaatggcataggatctccgaatctgaa
aacgtataaataggagttagaataataatatttgagagtattggtaatgtataaactctt
tagcggtataattagtttttttctctcgatttctatttttagatgtgatggaaaaatgac
taattttgtagcattagtatcatgaactctaatcaaaatcttaatatcttcgtcgcacgt
tagctctttgaagtttttaagagatgcatcagttggttctacagatggagtaggcgcaac
aattttttgttcgatgcatgtatgtactggagccattgttttaactataatggtgcttgt
atcgaaaaactttaatgcagatagcggaagctcttcgccacgactttctacgtcgtaatt
gggttctaacgccgatctctgaatggatactagttttctaagttctaatgtgattctctg
aaaatgtaaatccaattcctccggcattatagatgtgtagacatcggtaaataaaactat
agtatccaacgatcccttctcgcaaattctagtcttaaccaagaaatcgtatataaccac
ggagatggcgtatttaagagtggattcttctaccgttttgttcttggatttcatataaga
aactataaagtccgcactactgttaagaatgattactaacgcaactatatagttcaaatt
aagcatcttggaaacataaaataactctgtagacgatacttgactttcaaataagtttgc
agacaaacgaagaaagaacagacctctcttaatttcagaagaaaactttttttcgtattc
ctgacgtctagagtttatatcaataagaaagttaagaattagtcggttaatgttgtattt
cattacccaagtttgagatttcataatattatcaaaagacatgataatattaaagataaa
gcgctgactatgaacgaaatagctatatggttcactcaagaatatagtcttgttaaacgt
ggaaacgataactgtatttttaatcacgtcagcggcatctaaattaaatataggtatatt
tattccacacactctacaatatgccacaccatcttcataataaataaattcgttagcaaa
attattaattttagtgaaatagttagcgtcaactttcatagcttccttcaatctaatttg
atgctcacacggtgcgaattccactctaacatcccttttccatgcctcaggttcatcgat
ctctataatatctagtttcttgcgtttcacaaacacaggctcgtctctcgcgatgagatc
tgtatagtaactatgtaaatgataactagatagaaagatgtagctatatagatgacgatc
ctttaagagaggtataataactttaccccaatcagatagactgttgttatggtcttcgga
aaaagaatttttataaatttttccagtattttccaaatatacgtacttgacatctaaaaa
atccttaatgataataggaatggataatccgtctattttataaagaaatacatatcgcac
attatacttttttttggaaatgggaataccgatgtgtctacataaatacgcaaagtctaa
atattttttagagaatcttagttggtccaaattcttttccaagtacggtaatagattttt
catattgaacggtatcttcttgatctctggttctaattccgcattaaatgatgaaactaa
gtcactatttttataactaacgattacatcacctctatcatcatttaccaggatactgat
cttcttttgtcgtaaatacatgtctaatgtgttaaaaaaaagatcatacaagttatacgt
catttcatctgtagtattcttgtcattgaaggataaactcgtactaatctcttctttaac
agtttgttcaaatttatatcctatatacgaaaaaatagcaaccagtgtttgatcatccgc
gtcaatattctgttctatcgtagtatataacaatcttatatcttcttctgtgatagtcga
tacgttataaaggttgataacgaaaatatttttatttcgtgaaataaagtcatcgtagga
ttttggacttatattcgcgtctagtagatatgcttttatttttggaatgatctcaattag
aatagtctctttagagtccatttaaagttacaaacaactaggaaattggtttatgatgta
taatttttttagtttttatagattctttattctatacttaaaaaatgaaaataaatacaa
aggttcttgagggttgtgttaattgaaagcgagaaataatcataaattatttcattatcg
cgatatccgttaagtttgtatcgtaatggcgtggtcaattacgaataaagcggatactag
tagtttcacaaagatggctgaaatcagagctcatctaagaaatagcgctgaaaataaaga
taaaaacgaggatattttcccggaagatgtaataattccatctactaagcccaaaaccaa
acgagccactactcgtaaaccagcagctactaaaagatcaaccaaaaaggaggaagtgga
agaagaagtagttatagaggaatatcatcaaacaactgaagaaaattctccatctcctgg
agtcggcgacattgtagaaagcgtggccgctgtagatctcgatgatagcgacggggatga
tgaacctatggtacaagttgaagctaaagtaaatcatagtgctagaagcgatctctctga
cctaaaggtggctaccgacaatatcgttaaagatcttaagaaaattattactagaatctc
tgcagtatcgactgttctagaggatgttcaagcagctggtatctctagacaatttacttc
tatgactaaagctattacaacactatctgatctagtcaccgagggaaaatctaaagttgt
tcgtaaaaaagttaaaacttgtaagaagtaaatgcgtgcacttttttataaagatggtaa
actgtttaccgataataattttttaaatcctgtatcagacgataatccagcgtatgaggt
tttgcaacatgttaaaattcctactcatttaacagatgtagtagtatatgaacaaacgtg
ggaagaggcgttaactagattaatttttgtgggaagtgattcaaaaggacgtagacaata
cttttacggaaaaatgcatgtacagaatcgcaacgctaaaagagatcgtatttttgttag
agtatataacgttatgaaacgaattaattgttttataaacaaaaatataaagaaatcgtc
cacagattccaattatcagttggcggtttttatgttaatggaaactatgttttttattag
atttggtaaaatgaaatatcttaaggagaatgaaacagtagggttattaacactaaaaaa
taaacacatagaaataagtcccgatgaaatagttatcaagtttgtaggaaaggacaaagt
ttcacatgaatttgttgttcataagtctaatagactatataaaccgctattgaaactgac
ggatgattctagtcccgaagaatttctgttcaacaaactaagtgaacgaaaggtatacga
atgtatcaaacagtttggtattagaatcaaggatctccgaacgtatggagtcaattatac
gtttttatataatttttggacaaatgtaaagtccatatctcctcttccgtcaccaaaaaa
gttaatagcgttaactatcaaacaaactgctgaagttgtaggtcatactccatcaatttc
aaaaagagcttatatggcaacgactattttagaaatggtaaaggataaaaattttttaga
cgtagtatctaaaactacgttcgatgaattcctatctatagtcgtagatcacgttaaatc
atctacggatggatgatatagatctttacacaaataattacaagaccgataaatggaaat
ggataagcgtatgaaatctctcgcaatgaccgctttcttcggagagctaaacacattaga
tattatggcattgataatgtctatatttaaacgccatccaaacaataccattttttcagt
ggataaggatggtcagtttatgattgatttcgaatacgatacttataaggcttctcaata
tttggatctgaccctcactccgatatctggagatgaatgcaagactcacgcatcgagtat
agccgaacaattggcgtgtgtggatattattaaagaggatattagcgaatatatcaaaac
tacaccccgtcttaaacgatttataaaaaaataccgcaatagatcagatactcgtatcag
tcgagatacagaaaagcttaaaatagctctagctaaaggcatagattacgaatatataaa
agacgcttgttaataagtaaatgaaaaaaaatagtcgtttataataaaacacgatggatg
ccaacatagtatcatcttctactattgcgacgtatatagacgctttagcgaagaatgctt
cagaattagaacagaggtctaccgcatacgaaataaataatgaattggaactagtattta
ttaagccgccattgattactttgacaaatgtagtaaatatctccacgattcaggaatcgt
ttattcgatttaccgttactaataaggaaggtgtcaaaattagaactaagattccattat
ctaaggtacatggtctagatgtaaaaaatgtacagttagtagatgctatagataacatag
tttgggaaaagaaatcattagtgacggaaaatcgtcttcacaaagaatgcttgttgagac
tatcgacagaggaacgtcatatatttttggattacaagaaatatggatcctctatccgac
tagaattagtcaatcttattcaagcaaaaacaaaaaactttacgatagactttaagctaa
aatattttctaggatccggtgctcagtctaaaagttctttattgcacgctattaatcatc
caaagtcaaggcctaatacatctctggaaatagaatttacacctagagacaatgaaaaag
ttccatatgatgaactaataaaggaattgacgactctctcgcgtcatatatttatggctt
ctccagagaatgtaattctttctccgcctattaacgcgcctataaagacctttatgttgc
ctaaacaagatatagtaggtctggatctggaaaatctatatgccgtaactaagactgacg
gcattcctataactatcagagttacatcaaaagggttgtattgttattttacacatcttg
gttatattattagatatcctgttaagagaataatagattccgaagtagtaatctttggtg
aggcagttaaggataagaactggaccgtatatctcattaagctaatagagccgaatgcaa
tcaatgatagactagaagaaagtaagtatgttgaatctaaactagtggatatttgtgatc
ggatagtattcaagtcaaagaaatacgaaggtccgtttactacaactagtgaagtcgtcg
atatgttatctacatatttaccaaagcaaccagaaggtgttattctgttctattcaaagg
gacctaaatctaacattgattttaaaattaaaaaggaaaatactatagaccaaactgcaa
atgtagtatttaggtacatgtccagtgaaccaattatctttggagagtcgtctatcttta
tagagtataagaaatttagcaacgataaaggctttcctaaagaatatggttctggtaaga
ttgtgttatacaacggcgttaattatctaaataatatctattgtttggaatatattaata
cacataatgaagtgggtattaagtccgtggttgtacctattaagtttatagcagaattct
tagtcaatggagaaatacttaaacctagaatcgataaaaccatgaaatatattaactcag
aagactattatggaaatcaacataatatcatagtcgaacatttaagagatcaaagcatca
aaataggagatgtctttaacgaggataaactatcggatgtgggacatcaatacgccaata
atgataaatttagattaaatccagaagttagttattttacgaataaacgaactagaggac
cgttgggaattttatcgaactacgtcaagactcttcttatttctatgtattgttccaaaa
catttttagacgattccaacaaacgaaaggtattggcgattgattttggaaacggtgctg
acctggaaaaatacttttatggagagattgcgttattggtagcgacggatccggatgccg
atgctatagctagaggaaatgaaagatacaacaaattaaattctggaattaaaaccaagt
actacaaatttgactacattcaggaaactattcgatccgatacatttgtctctagtgtca
gagaagtattctattttggaaagtttaatatcatcgactggcagtttgctatccattatt
ctttccatccgagacattatgctaccgtcatgaataacttatctgaactaacggcgtccg
gaggaaaagtattaatcactaccatggacggagacaaattatcaaaattaaccgataaaa
agacttttataattcataagaatctacctagtagcgaaaactatatgtctgtggaaaaaa
tagctgatgatagaatagtggtatataatccatcaacaatgtctactccaatgactgaat
acattatcaaaaagaacgatatagtcagagtgtttaacgaatacggatttgttcttgtag
ataacgttgatttcgctacaattatagaacgaagtaaaaagtttattaatggcgcatcta
cgatggaagatagaccgtctacaagaaactttttcgaactaaatagaggagctattaaat
gtgaaggtttagatgtcgaagacttacttagttactatgttgtttatgtcttttctaagc
ggtaaataataatatggtatgggttctgatatccccgttctaaatgcattaaataattcc
aatagagcgatttttgttcctataggaccttccaactgtggatactctgtattgttaata
gatatattaatacttttgtcgggtaacagaggttctacgtcttctaaaaataaaagtttg
ataacatctggcctgttcataaataaaaacttggcgattctatatatactcttattatca
aatctagccattgtcttatagatgtgagctactgtaggtgtaccatttgattttctttct
aatactatatatttctctcgaagaagttcttgcacatcatctgggaataaaatactactg
ttgagtaaatcagttattttttttatatcgatattgatggacatttttatagttaaggat
aataagtatcccaaagtagataacgacgataacgaagtatttatacttttaggaaatcac
aatgactttatcagatcaaaattaacaaaattaaaggagcatgtatttttttctgaatat
attgtgactccagatacatatggatctttatgcgtcgaattaaatgggtctagttttcag
cacggtggtagatatatagaggtggaggaatttatagatgctggaagacaagttagatgg
tgttctacatccaatcatatatctgaagatatacacactgataaatttgtcatttatgat
atatacacttttgacgctttcaagaataaacgattggtattcgtacaggtacctccgtcg
ttaggagatgatagtcatttgactaacccgttattgtcaccgtattatcgtaattcagta
gccagacaaatggtcaatgatatgatttttaatcgagattcatttttaaaatatttatta
gaacatctgattagaagccactatagagtttctaaacatataacaatagttagatacaag
gataccgaagaattaaatctaacgagaatatgttataatagagataagtttaaggcgttt
gtattcgcttggtttaacggcgtttcggaaaatgaaaaggtactagatacgtataaaaag
gtatctaatttgatataatgaattcagtgactgtatcacacgcaccatatactattactt
atcataatgattgggaaccagttatgagtcaattggtagagttttataacgaagtagcca
gttggctgctacgagacgagacgtcgcctattcctgataagttctttatacagttgaaac
aaccgcttagaaataaacgagtatgtgtgtgcggtatagatccgtatccgaaagatggaa
ctggtgtaccgttcgaatcgccaaattttacaaaaaaatcaattaaggagatagcttcat
ctatatctagattaaccggagtaattgattataaaggttataaccttaatataatagacg
gggttataccctggaattattacttaagttgtaaattaggagaaacaaaaagtcacgcga
tttactgggataagatttctaagttactgctgcagcatataactaaacacgttagtgttc
tttattgtttgggtaaaacagatttctcgaatatacgggccaagttagaatccccggtaa
ctaccatagtcggatatcatccagcggctagagaccgccaattcgagaaagatagatcat
ttgaaattatcaacgttttactggaattagccaacaaggcacctataaattgggctcaag
ggtttatttattaatgctttagtgaaattttaacttgtgttctaaatggatgcgactatt
agaggtaatgatgttatctttgttcttaagactataggtgtcccatcagcatgtagacaa
aatgaagatccaagattcgtagaagcatttaaatgcgacgagttagaaagatatattgat
aataatccagaatgtacactattcgaaagtcttagggatgaggaagcatattctatagtc
agaattttcatggatgtagatttagacgcgtatctagacgaaatagattatttaacggcc
attcaagattttattatcgaggtgtcaaactgtgtagctagattcgcgtttacagaatgc
ggtgccattcatgaaaatgtaataaaatccatgagatctaatttttcattgactaagtct
acaaatagagataaaacaagttttcatattatctttttagatacgtataccactatggat
acattgatagctatgaaacgaacactattagaattaagtagatcatctgaaaatccacta
accagatcgatagacactgccgtatataggagaaaaacaactcttcgggttgtaggtact
aggaaaaatccaaattgcgacactattcatgtaatgcaaccacctcatgataatatagaa
gattacctattcacttacgtggatatgaacaacaatagttattacttttctctacaacga
cgattggaggatttagttcctgataagttatgggaaccagggtttatttcattcgaagac
gctataaaaagagtttcaaaaatattcattaattctataataaactttaatgatctcgat
gaaaataattttacaacggtaccactggtcatagattacgtaacaccttgtgcattatgt
aaaaaacgatcgcataaacatccgcatcaactatcgttggaaaatggtgctattagaatt
tacaaaactggtaatccacatagttgtaaagttaaaattgttccgttggatggtaataaa
ctgtttaatattgcacaaagaattttagacactaactctgttttattaaccgaacgagga
gaccatatagtttggattaataattcatggaaatttaacagcgaagaacccttgataaca
aaactaattctgtcaataagacatcaactacctaaggaatattcaagcgaattactctgt
ccgaggaaacgaaagactgtagaagctaacatacgagacatgttagtagattcagtggag
accgatacctatccggataaacttccgtttaaaaatggtgtattggacctggtagacgga
atgttttactctggagatgatgctaaaaaatatacgtgtactgtatcaaccggatttaaa
tttgacgatacaaagttcgtcgaagacagtccagaaatggaagagttaatgaatatcatt
aacgatatccaaccattaacggatgaaaataagaaaaatagagagctgtatgaaaaaaca
ttatctagttgtttatgtggtgctaccaaaggatgtttaacattcttttttggagaaact
gcaactggaaagtcgacaaccaaacgtttgttaaagtctgctatcggtgacctgtttgtt
gagacgggtcaaacaattttaacagatgtattggataaaggacctaatccatttatcgct
aacatgcatttgaaaagatctgtattctgtagcgaactacctgattttgcctgtagtgga
tcaaagaaaattagatctgacaatattaaaaagttgacagaaccttgtgtcattggaaga
ccgtgtttctccaataaaattaataacagaaaccatgcgacaatcattatcgatactaat
tacaaacctgtctttgataggatagataacgcattaatgagaagaattgccgtcgtgcga
ttcagaacacacttttctcaaccttctggtagagaggctgctgaaaataatgacgcgtac
gataaagtcaaactattagacgaggggttagatggtaaaatacaaaataatagatataga
tttgcatttctatacttgttggtgaaatggtacagaaaatatcatgttcctattatgaaa
ctatatcctacacccgaagagattcctgactttgcattctatctcaaaataggtactctg
ttagtatctagctctgtaaagcatattccattaatgacggacctctccaaaaagggatat
atattgtacgataatgtggttactcttccgttgactactttccaacagaaaatatccaag
tattttaattctagactatttggacacgatatagagagcttcatcaatagacataagaaa
tttgccaatgttagtgatgaatatctgcaatatatattcatagaggatatttcatctccg
taaatatatgccatatatttatagaagatatcacatatctaaatgaataccggaatcata
gatttatttgataatcatgttgatagtataccaactatattacctcatcagttagctact
ctagattatctagttagaactatcatagatgagaacagaagcgtgttattgttccatatt
atgggatcaggtaaaacaataatcgctttgttgttcgccttggtagcttccagatttaaa
aaggtttacattctagtgcctaatatcaacattttgaaaatttttaattataatatgggt
gtagctatgaacttgtttaatgacgaattcatagctgagaatatctttattcattccaca
acaagtttttattctcttaattataacgataacgtcattaattataacggattatctcgc
tacaataactctatttttatcgttgatgaggcacataacatctttgggaataatactgga
gaacttatgaccgtgataaaaaataaaaacaagattccttttctactattgtctggatct
cccattactaacacacctaatactctgggtcatattatagatttaatgtccgaagagacg
atagattttggtgagattattagtcgtggtaagaaagtaattcagacacttcttaacgaa
cgaggtgtgaatgtacttaaggatttgcttaaaggaagaatatcatattacgaaatgcct
gataaagatctaccaacgataagatatcacggacgtaagtttctagatactagagtagta
tattgtcacatgtctaaacttcaagagagagattatatgattactagacgacagctatgt
tatcatgaaatgtttgataaaaatatgtataacgtgtcaatggcagtattgggacaactt
aatctgatgaataatttagatactttatttcaggaacaggataaggaattgtacccaaat
ctgaaaataaataatggcgtgttatacggagaagaattggtaacgttaaacattagttcc
aaatttaaatactttatcaatcggatacagacactcaacggaaaacattttatatacttt
tctaattctacatatggcggattggtaattaaatatatcatgctcagtaatggatattct
gaatataatggttctcagggaactaatccacatatgataaacggcaaaccaaaaacattt
gctatcgttactagtaaaatgaaatcgtctttagaggatctattagatgtgtataattct
cctgaaaacgatgatggtagtcaattgatgtttttgttttcgtcaaacattatgtccgaa
tcctatactctaaaagaggtaaggcatatttggtttatgactatcccagatactttttct
caatacaaccaaattcttggacgatctattagaaaattctcttacgccgatatttctgaa
cccgttaatgtatatcttttagccgccgtatattccgatttcaatgacgaagtgacgtca
ttaaacgattacacacaggatgaattgattaatgttttaccatttgacatcaaaaagctg
ttgtatctaaaatttaagactaaagaaacgaatagaatatactctattcttcaagagatg
tctgaaacgtattctcttccaccacatccatcaattgtaaaagttttattgggagaattg
gtcagacaatttttttataataattctcgtattaagtataacgataccaagttacttaaa
atggttacatcagttataaaaaataaagaagacgctaggaattacatagatgatattgta
aacggtcacttctttgtatcgaataaagtatttgataaatctcttttatacaaatacgaa
aacgatattattacagtaccgtttagactttcctacgaaccatttgtttggggagttaac
tttcgtaaagaatataacgtggtatcttctccataaaactgatgagatatataaagaaat
aaatgtcgagctttgttaccaatggataccttccagttacattggaaccacacgagctga
cgttagacataaaaactaatattaggaatgccgtatataagacgtatctccatagagaaa
ttagtggtaaaatggccaagaaaatagaaattcgtgaagacgtggaattacctctcggcg
aaatagttaataattctgtagttataaacgttccgtgtgtaataacctacgcgtattatc
acgttggggatatagtcagaggaacattaaacatcgaagatgaatcaaatgtaactattc
aatgtggagatttaatctgtaaactaagtagagattcgggtactgtatcatttagcgatt
caaagtactgcttttttcgaaatggtaatgcgtatgacaatggcagcgaagtcactgccg
ttctaatggaggctcaacaaggtatcgaatctagttttgtttttctcgcgaatatcgtcg
actcataagaaagagaatagcggtaagtataaacacgaatactatggcaataattgcgaa
tgttttattcccttcgatatatttttgataatatgaaaaacatgtctctctcaaatcgga
caaccatctcataaaatagttctcgcgcgctggagaggtagttgctgctcgtataatctc
cccagaataatatacttctgtgtcatcgttcaatttatacggatttctatagttctctgt
tatataatgcggtttgccctcatgattagacgacgacaatagtgttctgaatttagatag
ttgatcagaatgaatgtttattggcgttggaaaaattatccatacagcgtctgcagagtg
gttgatagttgttcctagatatgtaaaataatccaacttactaggcagcaaattgtctag
ataaaatactgaatcaaacggtgcagacgtattggcggatctaatggaatccaattgatt
gactatcttttgaaaatatacatttttatgatccgatacttgtaagaatatagaaataat
gataagtccatcatcgtgtttttttgcctcttcataagaactatattttttcttattcca
atgaacaagattaatctctccagagtatttgtacacatctatcaagtgattggatccata
atcgtcttcctttccccaatatatatgtagtgatgataacacatattcattggggagaaa
ccctccacttatatatcctcctttaaaattaatccttactagttttccagtattctggat
agtggttggttttgactcattataatgtatgtctaacggcttcaatcgcgcgtcagaaat
tgcttttttagtttctatattaataggagatagttgttgagtcatagtaaaaatgaaatg
ataactgtttagaaatagctcttagtatgggaattacaatggatgaggaagtgatatttg
aaactcctagagaattaatatctattaaacgaataaaagatattccaagatcaaaagaca
cgcatgtgtttgctgcgtgtataacaagtgacggatatccgttaataggagctagaagaa
cttcattcgcgttccaggcgatattatctcaacaaaattcagattctatctttagagtat
ccactaaactattacggtttatgtactacaatgaactaagagaaatctttagacggttga
gaaaaggttctatcaacaatatcgatcctcacttcgaagagttaatattattgggtggta
aactagataaaaaggaatctattaaagattgtttaagaagagaattaaaagaggaaagtg
atgaacgtataacagtaaaagaattcggaaatgtaattctaaaacttacaacacgggata
aattatttaataaagtatatataggttattgcatggcgtgttttattaatcaatcgttgg
aggatttatcgcatactagtatttacaatgtagaaattagaaagattaaatcattaaatg
attgtattaacgacgataaatacgaatatctgtcttatatttataatatgctagttaata
gtaaatgaacttttacagatctagtataattagtcagattattaagtataatagacgact
agctaagtctattatttgcgaggatgactctcaaattattacactcacggcattcgttaa
ccaatgcctatggtgtcataaacgagtatccgtgtccgctattttattaactactgataa
caaaatattagtatgtaacagacgagatagttttctctattctgaaataattagaactag
aaacatgtctagaaagaaacgattatttctgaattattccaattatttgaacaaacagga
aagaagtatactatcgtcatttttttctctagatccagctactgctgataatgatagaat
agacgctatttatccgggcggtatacccaaaaggggtgagaacgttccagagtgtttatc
cagggaaatcaaagaagaagttaatatagacaattcttttgtattcatagacactcggtt
ttttattcatggcatcatagaagataccattattaataaatttttcgaggtaatcttctt
tgtcggaagaatatctctaacgagtgatcaaatcattgatacatttaaaagtaatcatga
aatcaaggatctaatatttttagatccgaattcaggtaatggactccaatacgaaattgc
aaaatatgctctagatactgcaaaactcaaatgttatggccatagaggatgttattacga
atcattaaaaaaattaactgaggatgattgattagaaaatataaattaatttaccatcgt
gtatttttataacgggattgtccggcatatcatgtagatagttaccgtctacatcgtata
ctcgaccatctacgcctttaaatcctctatttattgacattaatctattagaattggaat
accaaatattagtaccctcaattagtttattggtaatattttttttagacgatagatcga
tggctcttgaaaccaaggttttccaaccggactcattgtcgatcggtgagaagtcttttt
cattagcatgaatccattctaatgatgtatgtttaaacactctaaacaattggacaaatt
cttttgatttgctttgaatgatttcaaataggtcttcgtctacagtaggcataccattag
ataatctagccattataaagtgcacgtttacatatctacgttctggaggagtaagaacgt
gactattgagacgaatggctcttcctactatctgacgaagagatgcctcgttccaagtca
tatctagaatgaagatatcattaattgagaagaaactaataccctcgcctccactagaag
agaatacgcatgttttaatgcattctccgttagtgtttgattcttggttaaactcagcca
ccgccttgattctagtatctttcgttctagatgagaactctatattagagataccaaaga
ctttgaaatatagtaataagatttctattcctgactgattaacaaatggttcaaagacta
gacatttaccatgggatgctaatattcccaaacatacatctataaatttgacgcttttct
cttttaattcagtaaatagagagatatcagccgcactagcatcccctcccaatagttctc
cctttttaaaggtatctaatgcggatttagaaaactctctatctcttaatgaatttttaa
aatcattatatagggttgctatctcttgcgcgtattcgctcggatcacgattttgtcttt
cgggaaagctatcgaacgtaaacgtagtagccatacgtctcaaaattctaaatgatgata
tacctgtttttatttcagcgagtttagccttttgataaatctcttcttgctttttcgaca
tattaacgtatcgcattaatactgttttcttagcgaatgatgcagacccttctacgtcat
caaaaatagaaaactcgttattaactatgtacgaacataggcctcctagtttggagacca
attctttctcatcaactagacgtttattctcaaatagcgattggtgttgtaaggatcctg
gtcgtagtaagttaaccaacatggtgaattcttgcacactattgacgataggtgtagccg
ataaacaaatcatcttatggttttttaacgcgatggtcttagataaaaaattatatactg
aacgagtaggacggatcttgccatcttctttgattaatgatttagaaatgaagttatggc
attcatcaatgatgacgcatattctactcttggaattaatagttttgatattagtaaaaa
atttatttctaaaattttgatcatcgtaattaataaaaatacaatccttagttatctctg
gagcgtatctgagtatagtgttcatccaaggatcttctatcaaagcctttttcaccaata
agataatagcccaattcgtataaatatccttaagatgtttgagaatatatacagtagtca
ttgttttaccgacacccgtttcatggaacaataaaagagaatgcatactgtctaatccta
agaaaactcttgctacaaaatgttgataatccttgaggcgtactacgtctgaccccatca
tttcaacgggcatattagtagttctgcgtaaggcataatcgatataggccgcgtgtgatt
tactcatttatagtgataagtataactatgttttaaaatcacagcagtagtttaactagt
cttctctgatgtttgttttcgatactttttgaatcagaagtcatactagaataaagcaac
gagtgaacgtaatagagagcttcgtatactctattcgaaaactctaagaacttattaatg
aattccgtatccactggatcgtttaaaatactaaattgaacactgttcacatccttccaa
gaagaagacttagtgacggacttaacatgagacataaataaatccaaattttttttacaa
acatcactagccaccataatggcgctatctttcaaccagctatcgcttacgcattttagc
agtctaacatttttaaagagactacaatatattctcatagtatcgattacacctctaccg
aatagagttggaagtttaataatacaatatttttcgtttacaaaatcaaataatggtcga
aacacgtcgaaggttaacatcttataatcgctaatgtatagattgttttcagtgagatga
ttattagatttaatagcatctcgttcacgtttgaacagtttattgcgtgcgctgaggtcg
gcaactacggcgtccgctttagtactcctcccataatactttacgctattaatctttaaa
atttcatagactttatctagatcgctttctggtaacatgatatcatgtgtaaaaagtttt
aacatgtcggtcggcattctatttagatcattaactctagaaatctgaagaaagtaatta
gctccgtattccagactaggtaatgggcttttacctagagacagattaagttctggcaat
gtttcataaaatggaagaaggacatgcgtcccctcccggatattttttacaatttcatcc
atttacaactctatagtttgttttcattattattagttattatctcccataatcttggta
atacttaccccttgatcgtaagataccttatacaggtcattacatacaactaccaattgt
ttttgtacataatagattggatggttgacatccatggtggaataaactactcgaacagat
agtttatctttccccctagatacattggccgtaatagttgtcggcctaaagaatatcttt
ggtgtaaagttaaaagttagggttcttgttccattattgctttttgtcagtagttcatta
taaattctcgagatgggtccgttctctgaatatagaacatcatttccaaatctaacttct
agtctagaaataatatcggtcttattcttaaaatcgattcccttgatgaagggatcgtta
ataaacaaatccttggcctttgattcggctgatctattatctccgttatagacgttacgt
tgactagtccaaagacttacaggaatagatgtatcgatgatgttgatagtatgtgatatg
tgagcaaagactgttctcttggtggcgtcgctatatgttccagtaatggcggaaaacttt
ttagaaatgttatatataaaagaattttttcgggttccaaacattaacagattagtatga
agataaacactcatattatcaggaacattatcaatttttacatacacatcggcatcttga
atagaaacaacaccatcttctggaacctctacgatctcggcagactccggataaccagtc
ggtggaccatcgctaacaataactagatcatccaacaatctactcacatatgcatctata
taatctttttcatcttgtgagtaccctggatacgaaataaatttattatccgtatttcca
taataaggtttagtataaacagagagagatgttgccgcatgaacttcggttactgtcgcc
gttggttggtttatttgacctattactctcctaggtttctctataaatgatggtttaatt
tgtacattcttaaccatatatccaataaagctcaattcaggaacataaacaaattctttg
ttgaacgtttcaaagtcgaacgaagagtcacgaataacgatatcggatactggattgaag
gtcaccgttacggtaatttttgaatcggatagtttaagactgctgaatgtatcttccaca
tcaaacggagttttaatataaacgtatactgtagatggttctttaatagtgtcattagga
gttaggccaatagaaatatcattaagttcactagaatatccagaatgtttcaaagcaatt
gtattattgatacaattattatataattcttcgccctcaatttcccaaataacgccgtta
cacgaagagacagatacatgattaatacatttatatccaacatatggtacgtaaccgaat
cttcccatacctttaacttctggaagttccaaactcagaaccaaatgattaagcgcagta
atatactgatccctaatttcgaagctagcgatagcctgattgtcgggaccatcgtttgtc
ataactccggatagagaaatatattgcggcatatacaaagttggaatttgactatcgacc
gcgaagacattagaccgtttaatagagtcatccccaccgatcaaagaattaatgatagta
ttattcattttctatttaaaatgaaaaagcttacaataaactccgtagagaaatatctat
aatttgtgagttttccttaaagtaacagcttccgtaaacgccgtctttatctcttagtaa
gtttattgtatttatgaccttttccttatcttcatagaatactaaaggcaacaaagaaat
ttttggttcttctctaagagctacgtgagacttaaccatagacgccaacgaatccctaca
tattttagaacagaaatacccaacttcaccacccttgaatgtctcaatactaataggtct
aaaaaccaaatcttgattacaaaaccaacacttatcaattacactatttgtcttaataga
cacatctgccatagatttataatactttggtagtatacaagcgagtgcttcttctttagc
gggcttaaagactgctttaggtgctgaaataaccacatctggaaggcttactcgcttagc
catttaattacggaactattttttatacttctaatgagcacgtggaaaaacgctcgtcca
caaaaacatactcgtgtccataatcctctaccatagtaacacgttttttagatctcatat
gtgctaaaaagttttcccatactaattggttactattatttttcgtataatttttaacag
tttgaggttttagatttttagttacagaagtgatatcgaatattttatccaaaaagaatg
agtaattaattgtcttagaaggagtgttttcttggcaaaagaataccaagtgcttaaata
tttctactacttcattaatcttttctgtactcagattcagtttctcatcttttacttgat
tgattatttcaaagactaacttataatcctttttatttattctctcgttagccttaagaa
aactagatacaaaatttgcatctacatcatccgtggatatttgatttttttccatgatat
ccaagagttccgagataatttctccagaacattgatgagacaataatctccgcaatacat
ttctcaaatgaataagtttattagacacgtggaagtttgactttttttgtacctttgtac
atttttgaaatacagactcgcaaaaaatacaatattcatatccttgttcagatactatac
cgttgtgtctacaaccgctacataatcgtagattcatgttaacactctacgtatctcgtc
gtccaatattttatataaaaacattttatttctagacgttgccagaaaatcctgtaatat
ttttagtttttttggttgtgaataaagtatcgccctaatatggttaccgtcttccgccaa
tatagtagttaaattatctgcacatgcagaagaacaccgcttaggcggattcagtacaat
gttatatttttcgtaccaactcatttaaatatcataatctaaaatagttctgtaatatgt
ctagcgctaatatattgatcataatcctgtgcataaattaagatacaacaatgtctcgaa
atcatcgacatggcttcttccatagttagaagatcgtcgtcaaagttagcaacgtgattc
atcaacatttgctgttttgaggcagcaaatactgaaccatcgccattcaaccattcataa
aaaccatcgtctgaatccattgataatttcttgtactggtttttgagagctcgcatcaat
ctagcatttctagctcccggattgaaaacagaaagaggatcgtacatccagggtccattt
tctgtaaatagaatcgtataatgtcccttcaagaagatatcagatgagccacaatcaaag
aattggtctccgagtttataacagaccgcggactttaacctatacatgataccgtttagc
atgatttctggtgatacatcaatcggagtatcatctattagagatctaaagccggtgtaa
cattctccaccaaacatattcttattctgacgtcgttctacataaaacatcattgctcca
ttaacgataacaggggaatgaacagcactacccatcacattagttcccaatggatcaatg
tgtgtaactccagaacatcttccatagcctatgttaggaggagcgaacaccactcttcca
ctattgccatcgaatgccatagaataaatatccttggaattgatagaaatcggactgtcg
gatgttgtgatcatcttcataggattaacaacgatgtatggtgccgcctgaagtttcata
tcgtaactgatgccgttcataggtctagccacagaaaccaacgtaggtctaaatccaact
atagacaaaatagaagccaatatctgttcctcatctgtcataacttgagagcatccagta
tgaataatcttcattagatggggatctaccgcatcatcatcgttacaataaaaaattccc
attctaatgttcataattgcttttctaatcatggtatgcatgtttgctctctgaatctct
gtggaaattagatctgatacacctgtaatcactatcggattatcctccgtaagacgatta
accaacaacatataattataagactttactcttctaaattcataaagttgctggattaga
ctatatgtgtctccatgtacatacgcgttctcgagcgcaggaagtttaataccgaatagt
gccatcagaataggatgaatatagtaattagtttctggttttctataaataaaagacaaa
tcttgtgaactagacatatcggtaaaatgcatggattggaatcgtgtagtcgacagaaga
atatgatgattagatggagagtatattttatctaactctttgagttggtcaccgattcta
ggactagctcgagaatgaataagtactaaaggatgagtacatttcacagaaacactagca
ttgttcaacgtgctctttacatgggtaaggagttgaaatagctcgtttctatttgttctg
acaatatttagtttattcataatgttaagcatatcctgaatagtaaagttagatgtgtca
tacttgttagtagttagatatttagcaattgcattcccatcatttctcaatctcgtactc
caatcatgcgtggatgctacttcatctatagaaatcatacaatcctttttggtagtctgt
tgagattgatcatttcctgcacgtttaggtttggtacgttgatttctagcccctgcggat
ataaagtcatcgtctacaatttgggataatgaattgcatacactacaagacaaagattta
tcagaagtgtgaatatgatcttcatctaccaaagaaagagtttgattagtataactagat
tttagtcctgcgttagatgttaaaaaaacatcgctattgaccacggcttccattatttat
attcgtagtttttactcgaaagcgtgattttaatatccaatcttattacttttggaatcg
ttcaaaacctttgactaattgtagaatttgatctattgccctacgcgtatactcccttgc
atcatatacgttcgtcaccagatcgtttgtttcggcctgaagttggtgcatatctctttc
aacattcgacatgagatccttaagggccatatcgtctagattttgttgagatgctgctcc
tggatttggattttgttgtgctgttgtacatactgtaccaccagtaggtgtaggagtaca
tacagtggccacaataggaggttgaggaggtgtaaccgttggagtagtacaagaaatact
tccatccgattgttgtgtacatgtagttggtaacgtctgagaaggttgggtagatggtgg
tgtcgtcgtcttttgatctttattaaatttagagataatatcctgaacagcattgctcgg
cgtcaacgctggaaggagtgaattcgactgtttatcggtatctgacgacaaccaatcaaa
aagattcatatccgatgatgtattagtttgttgtcgtggttttggtgcggaaccggctgt
ggagttatatgaatagttggttgtagcggttggataggctgtctgttggcggccatcata
ttatctctagctagttgttctcgcaactgtctttgataatacgactcttgagactttagt
cctatttcaatcgcttcatcctttttcgtatccggatccttttcttcagaataatagatt
gacgactttggtgtagaggattctgccagcccctgtgagaacttgttaaagaagtccatt
taaggctttaaaattgaattgcgattataagattaaatggcagacacagacgatattatc
gactatgaatccgatgatctcaccgaatacgaggatgatgaagaagatggagagtcacta
gaaactagtgatatagatcccaaatcttcttataagattgtagaatcagcatccactcat
atagaagatgcgcattccaatcttaaacatatagggaatcatatatctgctcttaaacga
cgctatactagacgtataagtctatttgaaatagcgggtataatagcagaaagctataac
ttgcttcaacgaggaagattacctctagtttcagaattttctgacgaaacgatgaagcaa
aatatgctacatgtaattatacaagagatagaggagggttcttgtcctatagtcatcgaa
aagaacggagaattgttgtcggtaaacgattttgacaaagatggtctaaaattccatcta
gactatattatcaaaatttggaaacttcaaaaacgatattagaatttatacgaatatcgt
tctctaaatgtcacaatcaagtctctcatattcagcaggttattgtcgtactttatatcg
tgttcattaacgatattttgcaaaatagtaatgattctatcttccttcgatagatattct
tcagagattattgttttatattctttcttgttatccgatatgaatttgataagactttga
acattattaatacccgtttgtttaattttttctacagatattttagttttggcagattct
attgtgtctgttaatagacatccaacatcgacattcgacgtcaattgtctataaatcaga
gtataaattttagaaataacattagcaaattgttgtgcgttgatgtcgttattctgaaac
agtatgattttaggtagcattttcttaacaaagagaacgtatttattgttactcagttga
acagatgatatatccagattactaacgcatctgattccatataccaaactttcagaagaa
atggtgtacaattgtttgtattcattcaatgtctccttttcagaaattagtttagagtcg
aatactgcaataattttcaatagatagttttcatcagataagattttatttagtgtagat
atgataaaactattgttttgttggagaacttgatacgccgcgttctctgtagtcgacgct
ctcaaatgggaaacgatctccattatttttttggaatcggatactatatcttcggtatct
tgacgcagtctagtatacatagagttaagagagattagagtttgtacattaagcaacatg
tctctaaatgtggctacaaacttttccttttccacatcatctagtttattatataccgat
ttcacaacggcaccagatttaaggaaccagaatgaaaaactctgataactacaatatttc
atcatagttacgattttatcatcttctatagttggtgtgatagcgcatacctttttctcc
aagactggaaccaacgtcataaaaatgtttaaatcaaaatccatatcaacatctgatgcg
ctaagaccagtctcgcgttcaagattatctttactaatggtgacgaactcatcgtataga
actctaagtttgtccattatttatttacagatttagttgtttaatttatttgtgctcttc
cagagttgggatagtatttttctaacgtcggtattatattattaggatctacgttcatat
gtatcataatattaatcatccacgttttgataaatctatctttagcttctgaaataacgt
atttaaacaaaggagaaaaatatttagctacggtatcagacgcaataacattttttgtaa
atgtaacgtatttagacgacagatcttcgttaaaaagttttccatctatgtagaatccat
cggttgttaacaccattcccgcgtcagattgaataggagtttgaatagtttgttttggaa
atagatccttcaataacttatagtttggtgggaaaaaatcgattttatcattagactctt
tcttttttactatcattacctcatgaactatttcttgaatgagtatatgtattttctttc
ctatatcgggcgcgttcattggaaaatataccatgtcgttaactataagaatatttttat
cctcgtttacaaactgaataatatcagatgtagttcgtaaacgaactatatcatcaccag
cacaacatctaactatatgatatccactagtttcctttagccgtttattatcttgttcca
tattagcagtcattccatcatttaagaaggcgtcaaagataataggtagaaatgacattt
tggattctgttacgactttaccaaaattaaggatatacggacttactatctttttctcaa
cgtcgatttgatgaacacacgatgaaaatgtgcttctatgagattgatcatgtagaaaac
aacaagggatacaatatttccgcatatcatgaaatatattaagaaatcccaccttattat
atttccccaaaggatccatgcacgtaaacattatgccgttatcattaataaagacttctt
tctcatcggatctgtaaaagttgttactgatttttttcattccaggatctagataattaa
taatgatgggttttctattcttattctttgtgttttggcatatcctagaccagtaaacag
tttccactttggtaaaatcagcagacttttgaacgctattaaacatggcattaatggcaa
taactaaaaatgtaaaatatttttctatgttaggaatatggtttttcactttaatagata
tatggtttttggccaaaatgatagatatttttttatccgaggatagtaaaatattattag
tcgccgtctctataaaaatgaagctagtctcgatatccaattttattctagaattgatag
gagtcgccaaatgtaccttatacgttatatctcccttgatgcgttccatttgtgtatcta
tatcggacacaagatctgtaaatagttttacgttattaatcatcacggtatcgccgtcgc
tagataatgctaatgttccatccaagtcccaaatggagagatttaactgttcatcgttta
gaataaaatgattaccggtcatattaataaagtgttcatcgtatctagataacaacgact
tataattaatgtccaagtcttgaactcgctgaatgatcttttttaacccagttagtttta
gattggtacgaaatatattgttaaactttgattctacagtaatatccaaatctagttgtg
gaaatacttccatcaacattgtttcaaacttgataatattattatctacatcttcatatg
atccaaattccggaatagatgtatcacacgctctggccacccagataaccaaaaagtcac
acgctccaggatatacattgtataaaaagctatcgtttttaagtagggtttttttctgag
tatatacgaagggattaaaaatagtattatcaacgtaactatattccaaattattcttat
gagaatagataataatatcgtccttaatatctaacaaatttcctaaatatccctttaatt
gagtcattcgaagcgtcaataaaatatgtctcttaactatttccggccgttgtatattta
aatgacttcgtaagaaataatatatgggcgacttctcatctatgtaatcatatggagtga
gatatatggctcgttctacctcctgccccttacccacctgtaacaccaattgcggactca
ctatatatcgcatatttatatcgtggggtaaagtgaaaatctactaccgatgatgtaagt
cttacaatgttcgaaccagtaccagatcttaatttggaggcctccgtagaactaggggag
gtaaatatagatcaaacaacacctatgataaaggagaatagcggttttatatcccgtagt
agacgtctattcgcccatagatctaaggatgatgagagaaaactagcactacgattcttt
ttacaaagactttattttttagatcatagagagattcattatttgttcagatgcgttgac
gctgtaaaagacgtcactattaccaaaaaaaataacattatcgtggcgccttatatagca
cttttaactatcgcatcaaaaggatgcaaacttacagaaacaatgattgaagcattcttt
ccagaactatataatgaacatagtaagaaattcaaattcaactctcaagtatccatcatc
caagaaaaactcggataccagtctggaaactatcacgtttatgattttgaaccgtattac
tctacagtagctctggctattcgagatgaacattcatctggcatttttaatatccgtcaa
gagagttatctggtaagttcattatctgaaataacatatagattttatctaattaatcta
aaatctgatcttgttcaatggagtgctagtacgggcgctgtaattaatcaaatggtaaat
actgtattgattacagtgtatgaaaagttacaactggtcatagaaaatgattcacaattt
acatgttcattggctgtggaatcagaacttccaataaaattacttaaagatagaaatgaa
ttatttacaaaattcatcaacgagttaaaaaagaccagttcattcaagataagcaaacgc
gataaggatacgttactaaaatattttacttaggagttagaatttatagacgactcattt
cgtttatcattattagtattcttcttgtcatcttgttcagaaatatacagcaatgctata
cctaatactaaatacattaccatgcttgcaatggctctaacaacgacgaaccaaaatgaa
tttggtcgtagcttttgttcacaaaaatacataaagaaatgtctacataaatctatggcg
ccattggctacttgaaatagcgccagtcctcctacagattttaatatagctgtataacat
gacatttattcatcatcaaaagagacagagtcaccatctgtcatatttagattttttttc
atgtgttcaaagtatcctctactcatttcattataatagtttatcatacttagaatttta
ggacggatcaatgagtaagacttgactagatcgtcagtagtaatttgtgcatcgtctatt
ctgcatccgcttcgtcgaataatgtatagcatcgctttgagattttccatagctatcaag
tctttatacaatgacatggaaatatctgtgaatactttatacttctccaacatcgatgcc
ttaacatcatcgcctactttagcattgaaaatacgttctattgtgtagatggatgtagca
agatttttaaacaacaatgccatcttacacgatgattgcctcaagtctccaatcgtttgt
ttagaacgattagctacagagtccaatgcttggctgactagcatattattatctttagaa
attgtattcttcaatgaggcgtttatcatatctgtgatttcgttagtcatattacagtct
gactgggttgtaatgttatccaacatatcacctatggatacggtacacgtaccagcattt
gtaataatcctatctaagatgttgtatggcattgcgcagaaaatatcttctcctgtaata
tctccactctcgataaatctactcagattattcttaaatgccttattctctggagaaaag
atatcagtgtccatcatttcattaatagtatacgcagaaaagataccacgagtatcaatt
ctatccaagatacttatcggttccgagtcacagataatggtttcctctccttcgggagat
cctgcatagaaatatctaggacaatagtttctatactgtctgtaactctgataatctcta
aagtcactaactgataccatgaaattgagaagatcaaacgctgaagtaatcaatttttct
gcctcgtttttactacaactagttttcatcaatgtagtgacgatgtattgtttagttact
cttggtctaatactgatgatagagatattattgcttcccataatggatcttctagtagtc
accttaaagcccattgatgcgaatagcagatagataaagtcttggtatgactcctttcta
atatagtacggactacctttgtcacccaactttatacccacataagccataacaacctct
ttaatagccgtttcatgaggtttatcagccatgagcctgagtagttggaagaatctcatg
aatcccgtctcagaaagtcctatatgcatgatagatttatctttcctgggaaactctcgt
atagtcatagatgaaatactcttcaaagtttctgaaataagattagtaacagtcttacct
ccgactactctgggtaacaaacatactctaataggtgttttctctgcggagataatatca
gaaaggatagagcaataagtagtattattgtgattataaagaccgaatacataacaggta
gaatttataaacatcatgtcctgaaggtttttagacttgtattcctcgtaatccataccg
tcccaaaacatggatttggtaactttgatagccgtagatctttgttccttcgccaacatg
ctaaagaaattaataaagaatttgtggtttctacctatgtcgacaaattgcatgtttgga
agcgtaactgttacattcactgcagcattttgaggatcgcgagtatgaagtacgatgtta
ttgtttactggtatatctggaaagaattctaccagtctaggaataagagattgatatcgc
atagaaatacaaaagttcataatctcatcatcgaaaagcattctgttaccattgtaataa
atttccactctgtcatatgtatagatgaagtactgttcaaacatgatgagatgtttatat
gttggcatagtagtgagatcgacgtttggtaatggcaatgtattaagattaactccataa
tgtctagcagcatctgcgatgttataagtgttgtcaaagcggggtcgatcttgtgctgtt
atatattgtctaacgcctataagattatcaaaatcttgtctgcttaatacaccgttaaca
atttttgccttgaattcttttatttgtgcattaacatccttatagaggatgttaaacaaa
taagtattatcaaagttaagatctgggtatttcttttctgctagaacatccattgagtcg
gagccatctggtttaatataaccaccgataaatctagctctgtattctgtatccgtcaat
ctaatattaagaaggtgttgagtgaaaggtggaagatcgtaaaagctgtgagtattaata
atagggttagtttccgaactaatgttaattggatgattaataatatctatatttccagcg
ttaagtgtaacattaaacagttttaattcacgtgacgtggtatcaattaaataattaatg
cccaatttggatatagcagcctgaagctcatcttgtttagttacggatcctaatgagtta
ttaagcaatacatcgaacggatgaacgaaggttgttttgagtttgtcacatactttgtaa
tctagacatagatgcggaagaacggtagaaactatacgaaatagatattcagagtcctct
aattgatcaagagtaactattgacttaataggcatcatttatttagtattaaatgacgac
cgtaccagtgacagatatacaaaacgacttaattacagagttttcagaagataattatcc
atctaacaaaaattatgaaataactcttcgccaaatgtctattctaactcacgttaacaa
cgtggtagatagagaacataatgccgccgtagtgtcatctccagaggaaatatcctcaca
acttaatgaagatctatttccagatgatgattcaccggccactattatcgaacgagtaca
acctcatactactattattgacgatacgccacctcctacttttcgtagagagttattgat
atcggaacaacgtcaacaacgagaaaaaagatttaatattacagtatcgaaaaatgctga
agcaataatggaatctagatctatgataacttctatgccaacacaaacaccatccttggg
agtagtttatgataaagataaaagaattcagatgctagaggatgaagtggttaatcttag
aaatcaacgatctaatacaaaatcatctgataatttggataattttaccagaatactatt
tggtaagactccgtataaatcaacagaagttaataagcgtatagccatcgttaattatgc
aaatttgaacgggtcccccttatcagtcgaggacttggatgtttgttcggaggatgaaat
agatagaatctataaaacgattaaacaatatcacgaaagtagaaaacgaaaaattatcgt
cactaacgtgattattattgtcataaacattatcgagcaggcattgctaaaactcggatt
tgaagaaatcaaaggactgagtaccgatatcacttcagaaattatcgatgtggagatcgg
agatgactgcgatgctgtagcatcaaaactaggaatcggtaacagtccggttcttaatat
tgtattgtttatactcaagatattcgttaaacgaattaaaattatttaatttaatacatt
cccatatccagacaacaatcgtctggattaatctgttcctgtcgtctcataccggacgac
ttaatctttttattagtaggcatctttttagatggtttctttttcccagcattaactgag
tcgatacctagaagatcgtgattgatctctccgaccattccacgaacttctaattggccg
tctctaacggtaccatagactattttaccagcattagtaacagcttggacaatctgacca
tccattgcgttgaatgatgtagttgctgttgttctacgtctaggagcaccagaagtattt
ttggaactcttggatgttgatagacgaggattttgatttacatgtaatacattttgaact
ctttgattttgtatcacatgcgccggcagtcacatctgtttgagaattaagattattgtt
gcctcctttgacggctgcatctccaccgatttgcgctagtagatttttaagctgtggtgt
aatcttattaactgtttcgatataatcatcgtaactgcttctaacggctaaatttttttt
atccgccatttagaagctaaaaatatttttatttatgcagaagatttaactagattatac
aatgaactaatatgatccttttctagattatttacgaacttggtatttattgtttctgga
ggaggcggacttggattttgtgagttcttgatcttattatacatcgagtataggatggcg
acagtaactgctacacaaataccgatcaaaagaagaataccaatcatttattgacaataa
cttcactatgatcaagttgcaataatcatcttttcactaaataagtagtaataatgattc
aacaatgtcgagataatggagataataatttagttcacggaaatatcgctatgattggtg
tgaatgactccgctaactctatggggtgcgcagtgctttccccacatagaataaattagc
attccgactgtgataataataccaagtataaacgccataatactcaatactttccatgta
cgagtgggactggtagacttactaaagtcaataaaggcgaagatacacgaaagaatcaaa
agaataattccagcgattagcacgccggaaaaataatttccaatcataagcatcatgtcc
atttaactaataaaaattttaaatcgccgaatgaacaaagtggaatataaaccatataaa
aacaatagtttgtactgcaaaaataatatctatttttgttttcgaagatatggtaaaatt
aaatagtagtacacagcatgttataactaacagcagcaacggctcgtaattacttatcat
ttactagacgaaaaggtggtgggatattttcttgctcaaataatacgaatatatcaccca
tccattttatgcgatgtttatatactctaatctttaataaatctatagacgacgggttta
ccaacaatatagattttatcgattcatctaatttaaacccttccttaaacgtgaatgatc
tattatctggcataacgatgaccctacctgatgaatcggacaatgtactgggccatgtag
aataaattatcaacgaattatcgtctacgaacatttatatcatttgttttaattttagga
cgtgaataaatagatataaaatagaaaataacagatattacaaccagtgttatggccgcg
cccaaccaggtaggcagttttattttatcttttactacaggttctcctggatgtacgtca
ccaactgcagacgtagttctagtacaattagacgtaagttctgcttgggaattttttaac
gctaaagagttaacgttaatcgtacacccaacgtatttacatctagttctttgaacatct
tgattataatataaccattttctatctctagattcgtcagtgcactcatgtaaccaacat
accctaggtcctaaatatttatctccggaattagattttggataattcgcgcaccaacaa
tttctatttcctttatgatcgttacaaaagacgtataatgccgtatccccaaaagtaaaa
taatcaggacgaataattctaataaactcagaacaatatctcgcatccatgtgtttggag
caaatatcggaataagtagacatagccggtttccgttttgcacgtaaccattctaaacaa
ttggggtttccaggatcgtttctacaaaatccagtcatgaaatcatcacaatgttctgtc
ttgtaattattattaaatatttttggacagtgtttggtatttgtcttagaacaacatttt
gccacgctatcactatcgcccaggagataatccttttttataaaatgacatcgttgcccg
gatgctatataatcagtagcgtgttttaaatccttaatatattcaggagttacctcgttc
tgataatagattaatgttccaggacgaaatttgaaagaactacatggttctccatgaatt
aatacatattgtttagcgaattcaggaactataaaactactacaatgatctatcgacata
ccatctatcaaacaaaatttgggtttaatttctcctggagatgtttcataataatacata
taactttcttcggcaaacttaacagctctattatattcaggataattaaaacctaattcc
atatatttgtctcgtatatctgctattcctggtgctattttgattctattaagagtaacg
gctgcccccattcttaataatcgtcagtatttaaactgttaaatgttggtatatcaacat
ctaccttatttcccgcagtataaggtttgttgcaggtatactgttcaggaatggttacat
ttattcttctatagtcctgtctttcgatgttcatcacataagcaaagaacagaataaaca
aaataatgtaagaaataatattaaatatctgtgaattcgtaaatacattgattgccataa
taattacagcagctacaatacacacaatagacattcccacagtgttgccattacctccac
gatacatttgagttactaagcaataggtaataactaagctagtaagaggcaatagaaaag
atgagataaatatcatcaatatagagattagaggagggctatatagagccaagacgaaca
aaatcaaaccgagtaacgttctaacatcattatttttgaagattcccaaataatcattca
ttcctccataatcgttttgcatcatacctccatctttaggcataaacgattgctgctgtt
cctctgtaaataaatctttatcaagcactccagcacccgcagagaagtcgtcaagcatat
tgtaatatcttaaataactcatttatatattaaaaaatgtcactattaaagatggagtat
aatctttatgccgaactaaaaaaaatgacttgtggtcaacccctaagtctttttaacgaa
gacggggatttcgtagaagttgaaccgggatcatcctttaagtttctgatacctaaggga
ttttacgcctctctttccgtaaagacgagtctagtattcgagacattaacaacgaccgat
aataaaattactagtatcaatccaacaaatgcgccaaagttatatcctcttcaacgcaaa
gtcgtatctgaagtagtttctaatatgaggaaaatgatcgaatcaaaacgtcctctatac
atcactcttcacttggcatgtggatttggtaagactattaccacgtgttatcttatggct
acacacggtagaaaaaccgtcatttgcgtacccaataaaatgttaatacatcaatggaag
acacaggtagaggcagtcggattggaacataagatatctatagatggagtaagtagtcta
ttaaaggaactaaagactcaaagtccggatgtattaatagtagtcagtagacatctgaca
aacgatgccttttgtaaatatatcaataaacattatgatttgttcatcttggatgaatca
catacgtataatctgatgaacaatacagcagttacaagatttttagcgtattatcctccg
atgatgtgttattttttaactgctacacctagaccatctaacagaatttattgtaacagt
attattaatattgccaagttatccgatctaaaaaaaactatctactgcatagatagtttt
tttgagccatattccacagataatattagacatatgataaaacgactagatggaccatct
aataaatatcatatatataccgagaagttattatctgtagacgagcctagaaatcaactt
attcttaataccctggtagaagaattcaagtcaggaactattaatcgcattttagttatt
actaaactacgtgaacatatggtattattctacaaacaattattagatcttttcggacca
gaggttgtatttataggagacgcccaaaatagacgtactccagatatggtcaaatcaatc
aaggaactaaatagatttatattcgtatccaccttattttattccggtactggtttagat
attcctagtttggattctttgttcatttgctcggcagtaatcaacaatatgcaaatagag
caattactagggagggtatgtcgagaaacagaactattagataggacggtatatgtattt
cctaacacatccatcaaagaaataaagtatatgataggaaattttgtacaacgaattatt
agtctgtctgtagataaactaggatttaaacaagaaagttatcggaaacatcaagaatct
cccacttccgcatcaacatcctccagagaagaacgtgtattaaatagaatatttaactcg
caaaatcgttaagaagtttaagagacgatccacatgctgagcaggccagtgtattacccc
tcatagtattaatataatccaatgatacttttgtgatgtcagaaatcttaaccaatttag
actgacaggcagaacacgtcatgcaatcgtcgtcatcgataactgtagtcttgggcttct
ttttgcgactcttcattccggaacgcacattggtgctatccatttaggtagtaaaaaata
agtcagaatatgccctatagcacgatcgtgcaaaacctggtatatcgtctctatctttat
cacaatatagtgtatcgacatctttattattgacctcgtttatcttggaacatggaatgg
gaacatttttgttaacggccacctttgccttaattccagatgttgtaaaattataactaa
acagtctatcatcaacacaaatgaaattcttgtttagacgtttgtagtttacgtatgcgg
ctcgttcgcgtctcattttttcagatattgcaggtactataatattaaaaataagaatga
aataacataggattaaaaataaagttatcatgacttctagcgctgatttaactaacttaa
aagaattacttagtctgtacaaaagtttgagattttcagattctgcggctatagaaaagt
ataattctttggtagaatggggaacatctacttactggaaaataggcgtgcaaaaggtag
ctaatgtcgagacgtcaatatctgattattatgatgaggtaaaaaataaaccgtttaata
ttgatccgggatattacattttcttaccggtatattttggaagcgtctttatttattcga
agggtaaaaatatggtagaacttggatctggaaactcttttcaaataccggatgatatgc
gaagtgcgtgtaacaaagtattagacagcgataacggaatagactttctgagatttgttt
tgttaaacaatagatggataatggaagatgctatatcaaaatatcagtctccagttaata
tatttaaactagctagtgagtacggattaaacatacccaaatatttagaaattgaaatag
aggaagacacattatttgacgacgagttatactctattatagaacgctctttcgatgata
aatttccaaaaatatccatatcgtatattaagttgggagaacttaggcggcaagttgtag
actttttcaaattctcattcatgtatattgagtccatcaaggtagatcgtataggagata
atatttttattcctagcgttataacaaaatcaggaaaaaagatattagtaaaagatgtag
accatttaatacgatccaaggttagagaacatacatttgtaaaagtaaaaaagaaaaaca
cattttccattttatacgactatgatgggaacggaacagaaactagaggagaagtaataa
aacgaattatagacactataggacgagactattatgttaacggaaagtatttctctaagg
ttggtagtgcaggcttaaagcaattgactaataaattagatattaatgagtgcacaactg
tcgatgagttagttgatgagattaataaatccggaactgtaaaacgaaaaataaaaaacc
aatcagcatttgatttaagcagagaatgtttgggatatccagaagcggattttataacgt
tagttaataacatgcggttcaaaatagaaaattgtaaggttgtaaatttcaatattgaaa
atactaattgtttaaataacccgagtattgaaactatatatggaaactttaaccagttcg
tctcaatcttcaatgccgttaccgatgtcaaaaaaagattattcgagtgaaataatatgc
gcctttgatataggtgcaaaaaatcctgccagaactgttttagaagtcaaagataactcc
gttagggtattggatatatcaaaattagactggagttctgattgggaaaggcgcatagct
aaagatttgtcgcaatatgaatacactacagttcttctcgaacgacagcctagaaggtcg
ccgtacgtcaaatttatctattttattaaaggctttttatatcatacatcggctgccaaa
gttatttgcgtctcgcctgtcatgtctggtaattcatatagagatcgaaaaaagagatct
gtcgaagcatttcttgattggatggacacattcggattgcgagactccgttccggataga
cgcaaattagacgatgtagcggatagtttcaatttggctatgagatacgtattagataaa
tggaatactaattatacaccttataataggtgtaaatctagaaattacataaaaaaaatg
taataacgttagtaacgccattatggataatctatttacctttctacatgaaatagaaga
tagatatgccagaactatttttaactttcatctaataagttgcgatgaaataggagatat
atatggtcttatgaaagaacgcatttcctcagaggatatgtttgataatatagtgtataa
taaagatatacatcctgccattaagaaactagtttattgcgacatccaacttactaaaca
cattattaatcagaatacgtatccggtatttaacgattcttcacaagtgaaatgttgtca
ttatttcgatataaactcagataatagcaatattagctctcgtacagtagagatatttga
gagggaaaagtcatctcttgtatcatatattaaaactaccaataagaagagaaaggtcaa
ttacggcgaaataaagaaaactgtacatggaggcactaatgcaaattacttttccggtaa
aaaatctgatgagtatctgagcactacagtcaggtccaacattaatcaaccttggatcaa
aaccatctctaagaggatgagagtcgatatcattaatcactctatagtaacgcgtggaaa
aagctctatattacaaactatagaaattatttttactaatagaacatgtgtgaaaatatt
caaggattctactatgcacattattctatccaaggacaaggatgaaaaggggtgtataca
catgattgacaaattattctatgtctattataatttatttctgttgttcgaggatatcat
ccaaaacaaatactttaacgaagtagccaatattgtaaaccacgtactcacggctacggc
attagatgagaaattattcctaattaagaaaatggctgaacacgatgtttatggagttag
caatttcaaaatagggatgtttaacctgacatttattaagtcgttggatcataccgtttt
cccctctctgttagatgaggatagcaaaataaagttttttaaggggaaaaagctcaatat
tgtagcattacgatctctggatgattgtataaattacgtgactaaatccgagaatatgat
agaaatgatgaaggaaagatcgactattttaaatagcatagatatagaaacggaatcggt
agatcgtctaaaagaattgcttctaaaatgaaaaaaaacactgattcagaaatggatcaa
cgactcgggtataagtttttggtgcctgatcctaaagccggagttttttatagaccgtta
catttccaatatgtatcgtattctaattttatattgcatcgattgcatgaaatcttgacc
gtcaagcggccactcttatcgtttaagaataatacagaacgaattatgatagaaattagc
aatgttaaagtgactcctccagattactcacctataatcgcgagtattaaaggtaagagt
tatgacgcattagccacgttcactgtaaatatcttcaaagaggtaatgaccaaagagggt
atatccatcactaaaataagtagttatgagggaaaagattctcatttgataaaaattccg
ctactaataggatacgggaataaaaatccacttgatacagccaagtatcttgttcctaat
gtcataggtggagtctttatcaataaacaatctgtcgaaaaagtaggaattaatctagta
gaaaagattacaacatggccaaaatttagggttgttaagccaaactcattcactttctcg
ttttcctccgtatcccctcctaatgtattaccgacaagatatcgccattacaagatatct
ctggatatatcacaattggaagcgtcgaatatatcatcgacaaagacatttataacggtc
aatattgttttgctgtctcaatatttatctagagtgagtctagaattcattagacgtagt
ttatcatacgatatgcctccagaagttgtctatctagtaaacgcgataatagatagtgct
aaacgaattactgaatctattactgactttaatattgatacatacattaatgacctggtg
gaagccgaacacattaaacaaaaatctcagttaacgattaacgagttcaaatatgaaatg
ctgcataactttttacctcatatgaactatacacccgatcaactaaagggattttatatg
atatctttactaagaaagtttctctactgtatctaccacacttctagatatccagataga
gattcgatggtttgtcatcgcatcctaacgtacggcaaatattttgagacgttggcacat
gatgaattagagaattacataggcaacatccgaaacgatatcatgaacaatcacaagaac
agaggcacttacgcggtaaacattcatgtactaacaactcccggacttaatcacgcgttt
tctagcttattgagtggaaagttcaaaaagtcagacggtagttatcgaacacatcctcac
tattcatggatgcagaatatttctattcctagaagtgttggattttatccggatcaagta
aagatttcaaagatgttttctgtcagaaaataccatccaagtcaatatctttacttttgt
tcatcagacgttccggaaagaggtcctcaggtaggtttagtatctcaattgtctgtcttg
agttccattacaaatatactaacgtctgagtatttggatttggaaaagaaaatttgcgag
tatatcagatcatattataaagatgatataagttactttgaaacaggatttccaatcact
atagaaaatgctctagtcgcatctcttaatccaaatatgatatgtgattttgtaactgac
tttagacgtagaaaacggatgggattcttcggtaacttggaggtaggtattactttagtt
agggatcacatgaatgaaattcgcattaatattggagcaggaagattagtcagaccattc
ttggttgtggataacggagagctcatgatggatgtgtgtccggagttagaaagcagatta
gacgacatgacattctctgacattcagaaagagtttccgcatgtcatcgaaatggtagat
atagaacaatttacttttagtaacgtatgtgaatcggttcaaaaatttagaatgatgtca
aaggatgaaagaaagcaatacgatttatgtgactttcctgccgaatttagagatggatat
gtagcatcttcactagtgggaatcaatcacaattctggacccagagctattcttggatgt
gctcaagctaaacaagctatctcttgtctgagttcggatatacgaaataaaatagacaat
ggaattcatttgatgtatccagagaggccaattgtcattagtaaggctttagaaacttca
aagattgcggctaattgcttcggacaacatgttactatagcattaatgtcgtacaaaggt
atcaatcaagaggatggaattatcatcaaaaaacaatttattcagagaggtggtctcgat
attgttacagccaagaaacatcaagtagaaattccattggaaaactttaataacaaagaa
agagataggtctaacgcctattcgaaattagaaagtaatggattagttagactgaatgcg
tttttggaatccggagacgctatggcacgaaatatctcatcaagaactcttgaagatgat
tttgctagagataatcagattagctttgatgtttccgagaaatataccgatatgtacaaa
tctcgcgttgaacgagtacaagtagaacttactgacaaagttaaggtacgagtattaacc
atgaaagaaagaagacccattctaggagacaaatttaccactagaacgagtcaaaaggga
acagtcgcgtatatcgcagatgaaacggaacttccatacgacgaaaatggtatcacacca
gatgtcatcattaattctacatccatcttctctagaaaaactatatctatgttaatagaa
gttattttaacagccgcatattctgctaagccgtacaacaataagggagaaaaccgacct
gtctgttttcctagtagtaacgaaacatccatcgatacatatatgcaattcgctaaacaa
tgttatgagcattcaaatccgaaattgtccgaggaagaattatcggataaaatcttttgt
gaaaagattctctatgatcctgaaacggataagccttatgcatccaaagtattttttgga
ccaatttattacttgcgtctgagacatttaactcaggacaaggcaaccgtcagatgtaga
ggtaaaaagacgaagctcattagacaagcgaatgagggacgaaaacgtggaggaggtatc
aagtttggagaaatggagagagactgtttaatagcgcatggcgcagccaatactattaca
gaagttttgaaagactcagaagaggattatcaagatgtgtatatttgtgaaaattgtgga
gacatagcagcacaaatcaaaagtattaatacatgtcttagatgttcaaaacttaatctc
tctcctctcttaacaaaaattgataccacgcacgtatctaaagtatttcttactcaaatg
aacgccagaggcgtaaaagtcaaattagatttcgaacgaagacctccttcgttttataaa
ccattagataaagttgatctcaagccgtcttttctgaagtag
>CPXV-FIN2000
ctcttttcatgttcgaaaaagtgaaacatgcggttaaaataatttataacattaatatta
ctgttaataactgccggataaaagtgggatagtaatttcacgaatttgatactgtccttt
ctctcgttaaacgcctttagaaaaactttagaagaatatctcaacgagagttcctgacca
tccatagtttgtatcaataatagcaacatatgaagaacccgtttatacagagtatgtaaa
aatgttaatttatagtttaatcccatggcccacgcacacacgattaattttttttcatct
ccctttagattgttgtatagaaatttgggtactgtgaactccgccgtagtttccatggga
ctatataattttgtggcctcgaatacaaattttactacatagttatctatcttaaagact
ataccatatcctccagtagatatgtgataaaaatcatcgtttataggataaaatcgttta
tccttttgttggaaaaaggatgaattaatgtaatcattctcttctatctttagtagtgtt
tccttattaaaattcttaaaataatttaacaatctaactgacggagcccaattttggtgt
aaatctaattgggacattatgttgttaaaatataaacagtctcctagtataacagtatct
gataatctatggggagacatccattgatattcaggggatgaatcattggcaacacccatt
tattgtacaaaaagccccaatttacaaacgaaagtccaggtttgatagagacaaactatt
aactattttgtctctgtttttaatttctttggtaatgaaattattcacaatatcagtatc
ttctttatctaccagagattttactaacttgataacctttgctgtctcattcaatagggt
agtgatatttgtatgtgtgatattgatatctttttgaattgtttcttttagaagtgattc
tttgatggtgtcagcatacgaattacaataatgcagaaactcagttaacatgcaggaatt
atagtaagccaattccaattgttgcctgtattgtattagagtattaatatgcgcaatggt
gtccttgcgtttctctgatagaatgcgagcagcgattttggcgttatcatttgacgatat
ttctggaatgacgaatcctgtttctactaactttttggtaggacaaagtgaaacaatcaa
gaagatagcttctcctcctatttgtggaagaaattgaactcctctagatgatctactgac
gatagtatctccttgacagatattggaccgaattacagaagtacctggaatgtaaagccc
tgaaaccccctcattttttaagcagattgttgccgtaaatcctgcactatgcccaagata
gagagctcctttggtgaatccatctctatgtttcagtttaaccaagaaacagtcagctgg
tctaaaatttccatctctatctaatacagcatccaacttgatgtcaggaactatgaccgg
tttaatgttatatgtaacattgagtaaatccttaagttcataatcatcactgtcatcagt
tatgtacgatccaaacaatgtttctaccggcatagtggatacgaagatgctatccatcag
aatgtttccctgattagtattttctatatagctattcttctttaaacgattttccaaatc
agtaactatgttcatttttttaggagtaggacgcctagccagtatggaagaggattttct
agatcctctcttcaacatctttgatctcaatggaatgcaaaaccccaacaaccaacgata
aaaataatattgtttttcactttttataattttaccatctgactcatggattcattaata
tctttataagagctactaacgtataattctttataactgaactgagatatatacaccgga
tctatggtttccataattgagtaaatgaatgctcggcaataactaatggcaaatgtatag
aacaacgaaattatactagagttgttaaagttaatattttctatgagctgttccaataaa
ttatttgttgtgactgcgttcaagtcataaatcatcttgatactatccagtaaacagtct
ttaagttctggaatattatcatcccattgtaaagcccctaattcgactatcgaatatcct
gctctgatagcagtttcaatatcgacggatgtcaatactgtaataaaggtggtagtattg
tcatcatcgtgataaactacgggaatatggtcgttagtaggtacggtgactttacacaac
gcgatatataactttccttttgtaccatttttaacgtagttgggacgtcctgcagggtat
tgttttgaagaaatgatatcgagaacagatttgatacgatatttgttggattcctgatta
ttcactataatataatctagacagatagatgattcgataaatagagaaggtatatcgttg
gtaggataatacatccccattccagtattctcggatactctattgatgacactagttaag
aacatgtcttctattctagaaaacgaaaacatcctacatggactcattaaaacttctaac
gctcctgattgtgtctcgaatgcatcgtacaaggatttcaaggatgccatagattctttg
accaacgatttagtattgcgtttagcatctgatttttttattaaatcgaatggtcggctc
tctggtttgctaccccaatgatagcaatagtcttgtaaagataagccgcaagaaaattta
tacgcatccatccaaataactctagcaccatcggatgatattagtgtattattatagatt
ttccatccacagttattgggccagtatactgttagcaacggtatatcgaatagattactc
atgtaacctactagaatgatagttcgtgtactagtcataatatctttaatccaatctaag
aaatctaaaattagatcttttacactgttaaagttaacaaaggtattacccgggtacgtg
gatatcatatatggtattggtccattatcagtaatagctccataaactgatacggcgatg
gtttttatatgtgtttgatctaacgaggaagaaattcgcgtccacaattcatctctagat
atgtatttaatatcaaacggtaacacatcaatttcgggacgcgtatatgtttctaaattc
ttaatccaaatataatgatgacctatatgccctattatcatactgtcaactatagtacac
ctagggaacttacgatacatctgtttcctataatcgttaaattttacaaatctataacat
gctaaaccttttgacgacagccattcattaatttctgatatggaatctgtattctcaata
ccgtatcgttctaaagccagtgctatatctccctgttcgtgagaacgctttcgtataata
tcgatcaacggataatctgaagtttttggagaataatatgactcatgatctatttcgtcc
ataaacaatctagacataggaattggaggcgatgatcttaattttgtgcaatgagtcaat
cctataacttctaatattgtaatattcatcatcgacataacactatctatgttatcatcg
tatattagtataccacgaccttcttcatttcgtgccaaaatgatatacagtcttaaataa
ttacgcaatatctcaatagtttcataattgttagctgttttcatcaaggtttgtatcctg
tttaacatgatggcgttctatacgtctctattttctaatttttaacgatttactgtggct
agatacccaatctctctcgaatatttttttagcctcgcttacaagctgtttatctatact
attaaaactgacgaatccgtgattttggtaatgggttccgtcgaaatttgccgaagtgat
atgaacatattcgtcgtcgactatcaacaattttgtattattctgaatagtgaaaacctt
cacagatagatcattttgaacacacaacgcgtctagacttctggcggttgccatagaata
tacgtcgttcttatcccaattaccaactagaagtctgatcttaactcctctattaatggc
tgcttctataatggagttgtaaatgtcaggccaatagtagctattaccgtcgacacgtgt
agtgggaactatggccaaatgttcaatatctatactagtcttagccgacttgagtttatc
aataactacatcggtatctagatctctagaatatcccaataggtgttccggagaatcagt
aaagaacactccacctataggattcttaatatgatacgcagtgctaactggcagacaaca
agccgcagagcataaattcaaccatgaattttttgcgctattaaaggctttaaaagtatc
aaatcttctacgaagatctgtggccagcgggggataatcagaatatacacctaacgtttt
aatcgtatgtatagatcctccagtaaatgacgcgtttcctacataacatctttcatcatc
tgacacccaaaaacaaccgagtagtagtcccacattattttttttatctatattaacggt
tataaaatttatatccgggcagtgactttgtagctctcccagatttcttttccctcgttc
atctagcaaaactattattttaatccctttttcagatgcctcttttagtttatcaaaaat
aagcgctcccctagtcgtactcagaggattacaacaaaaagatgctatgtatatatattt
cttagctagagtgataatttcgttaaaacattcaaatgttgtcaaatgatcggatctaaa
atccatattttctggtagtgtttctaccagcctacattttgctcccgcaggtaccgatgc
aaatggccacatttagttaactaaaaacttatacatcctgttctatcaacgattctagaa
tatcatcggctatatcgctaaaattttcatcaaagtcgacatcacaacctaactcagtca
atatattaagaagttccatgatgtcatcttcgtctccgtatccattgtagattcgattat
cgagtttaaatcattactaatactcaatccttcagaatacaatctgtgtttcattgtaat
gtatttaagttggtagattttcaattatgtatcaatatagcaacagtagttcttgctcct
ccttgattctagcatcctcttcattattttcttctacgtacataagcatgtccaatacgt
tagacaacacaccgacgatggcggccgccacagacacgaatatgactagaccgatgacca
tttaaaatccctctctagctttcacttaaacttatcgatcattcttttagcacatgtata
aaaaaacattattctatttcgaatttaggcttccaaaaatttttcatccgtaaaccgata
ataatatatatagacttgttaatagtcggaataaatagattaatgcttaaactatcatca
tctccacgattagagatacaatatttacattctttttgctgtttcgaaactttatcaata
cacgttaatacaaacccaggaaggagatattgaaactgaggctgttgaaaatgaaacggt
gaatacaatagttcagataatgtaaaatcatgattccgtattctgatgatattagaactg
ctaatggatgtcgatggtatgtatctaggagtatctattttaacaaagcatcgatttgct
aatatacaattatccttttgattaattgttattttattcatattcttaaaaggtttcata
tttatcaattcttctacattaaaaatttccatttttaatttatgtagcccgcaatactcc
tcattacgtttcatttttgtctaaatatccattttgttcatctcggtacatagattatcc
aattgagaagcgcatttagtagttttgtacattttaagtttattgacgaatcgtcgaaaa
ctagttatagttaacattttattatttgataccctgatattaatacccctgccgttacta
ttatttataactgatgtaacccacgtaacattagaattaattatcgatagtaatgcatca
acgcttccaaaattgtctattataaactcaccgataatttttttattgcatgttttcata
ttcattaggattatcaaatctttaatcttattacgattgtatgcgttgatattacaagac
gtcattctaaaagacggaggatctccatcaaatgccagacaatcacgtacaaagtacatg
gaaataggttttgttctattgcgcatcatagattcatatagaacacccgtagaaatacta
atttgttttactctataaaatactaatgcatctatttcatcgttttgtataacgtctttc
caagtgtcaaattccaaatttttttcattgatagtaccaaattcttctatctctttaact
atttgcatagataggtaattacagtgatgtctacatgccgttttttgaaactgaatagat
gcgtctagaagcgatgctacactagtcacaatcaccactttcatatttagaatatatgta
tgtaaaaatatagtagaatttcattttgttttttctatgctataaatgaattctcatttt
gcatctgctcatactccgttttatatcaataccaaagaaggaagatatctggttctaaaa
gccgttaaagtatgcgatgttagaactgtagaatgcgaaggaagtaaagcttcctgcgta
ctcaaagtagataaaccctcatcacccgcgtgtgagagaagaccttcgtccccgtccaga
tgcgagagaatgaataaccctggaaaacaagtcccgtttatgagaacggacatgctacaa
aatatgttcgcggctaatcgcgataatgtagcttctagacttttgtcctaaaatactatt
atatccttttcgatattaataaatccgtgtcgtccaggttttttatctctttcagtatgt
gaatagataggtattttatctctattcatcatcgaatttaagagatcagataaacattgt
ttgtattctccagatgtcagcatctgatacaacaatatatgtgcacataaacctctggca
cttatttcatgtaccttccccttatcactaaggagaatagtatttgagaaatatgtatac
atgatattatcatgaattagatatacagaatttgtaacactctcgaaatcacacgatgtg
tcggcgttaagatctaatatatcactcgataacacattttcatctagatacactagacat
tttttaaagctaaaatagtctttagtagtaacagtaactatgcgattattttcatcgatg
atacatttcatcggcatattattacgcttaccatcaaagactataccatgtgtatatcta
acgtattctagcatagttgccatacgcgcattaaacttttcaggatctttggatagatct
tccaatctatctatttgagaaaacatttttatcatgttcaatagttgaaacgtcggatcc
actatatagatattatctataaagattttaggaactacgttcatggtatcctggcgaata
ttaaaactatcaatgatatgattatcgttttcatcttttatcaccatatagtttctaaga
tatgggattttacttaatataatattatttcccgtgataaattttattagaaaggccaaa
tctataagaaaagtcctagaattagtttgaagaatatctatatcgccgtaccgtatattt
ggattaattagatatagagaatatgatccgtaacatatacaacttttattatggcgtcta
agatattcttccattaacttattaacatttttgactagggaagatacattatgacgtccc
atcacttttgccttgtctattactgcgacgttcatagaatttagcatatctcttgccaat
tcttccattgatgttacattataagaaattttagatgaaattacatttggagctttaata
gtaagaactcctaatatgtccgtgtatgtggtcactaatacagattgtagttctataatc
gtaaataatttacctatattatatgtttgagtctgtttagaaaagtagctaagtatacga
tcttttatttctgatgcagatgtatcaacatcggaaaaaaatctttttttattctttttt
actaaagatacaaatatgtctttgttaaaaacagttattttctgaatatttctagcttgt
aattttaacatatgatattcgttcacactaggtactctgcctaaataggtttctataatc
tttaatgtaatattaggaagagtattctgatcaggattcctattcattttgaggatttaa
aactctgattattgtctaatatggtctcaacgcaaactttttcacagagcgatagagttt
ttgataactcgtttttcttaagaaatataaaactactgtctccagagctcactctatctt
ttattttatctaattcgatacaaactcctgatactggttcagaaagtaattcattaattt
tcagtcctttatagaagatagttaatatagataatacaaaatcttcagttcttgatatcg
accggattgatcctagaactagatatattaataacgtgctcattaggcagtttatggcag
cttgataattagatatagtatattccagttcatatttattagataccgcattgcccagat
tttgatattctatgaattcctctgaaaataaatccaaaataactagacattctatttttt
gtggattagtgtactctcttccctctatcatgttcactactggtgtccacgatgacaaat
atctagaaggaatataatatagtccataggatgccaatctagcaatgtcgaataactgta
attttattcttcgctcttcattatgaattgattcttgaggtataaacctaaaacaaatta
tattattagacttttcgtatgtaatgtctttcatgttataagtttttaatcctggaatag
aatctatcttaatgaggcttttaaatgcggagttctccaacgagtcaaaacataatactc
tgttgtttttcttatatacgatgttacgattttcttctttgaatggaataggtttttgaa
ttagtttataattacaacataatagataaggaagtgtacaaatagtacgcggaaaaaaca
taatagctcccctgttttcatccatggttttaagtaaatgatcactggcttccttagtca
atggatattcgaacattaaccgtttcatcatcattggacaaaatccatatttcttaatgt
aaagagtgatcaaatcattgtgtttattgtaccatcttgttgtaaatgtgtattctgtta
tcggatctgctcctttttctattaaagtatcgatatcgatctcgtctaagaattcaacta
tatcgacatatttcatttgtatacacataaccattactaacgtagaatgtataggaagag
atgtaacgggaacagggtttgttgattcacaaactattctaatacatagttcttctgtta
atacgtcttgtacataatctattatagatgccaagatatctatataattattttgtaaga
tgatgttaactatgtgatctatataagtagtgtaataattcatgtatttcgatatatgtt
ccaactccgtctttgtgatgtctagtttcgtaatatctatagcatcctcaaaaaatatat
tcgcatatattcccaagtcttcagttctatcttctaaaaaatcttcaacgtatggaatat
aataatctattttacctcttctgatatcattaatgatatagtttttaacactatcttctg
tcaattgattcttattcactatatctaagaaacggatagcgtccctaggacgaactactg
ccattaatatctctattatagcttctggacataattcatctattataccagaattaatgg
gaactattccgtatctatctaacatagttttaagaaagtcagaatctaagacctgatgtt
catatattggttcatacatgaaatgatctctattgatgatagtgactatttcgttctctg
aaaattggtaactcattctatatatgctttccttgttgatgaaggataggatatactcaa
tagaatttgtaccaacaaactgttctcttatgaatcgtatatcatcatctgaaataatca
tgtaaggcatacatttaacaattagagacttgtctcctgttatcaatatactattcttgt
gataatttatgtgtgaggcaaatttgtccacgttctttatttttgttatagtagatatca
aatccaatggagctacagttcttggcttaaacagatatagtttttctggaacgaattcta
caacattattataaaggactttgggtagataagtgggatgaaatcctattttaattaatg
cgatagccttgtcctcgtgcagatatccaaacgcttttgtgatagtatggcattcattgt
ctagaaacgctctacgaatatctgtgacagatatcatctttagagaatactagtcgcgtt
aatagtactacaatttgtatttttaatctatctcaaaaaattaatatgtatgattcaatg
taactagaatcagaatctaatgatgacgtacccaagaagtttatctacagccaatttagc
tgcattatttttagcatctcgtttagattttccatcggccttatcgaatactcttccgtc
gatgtctacacaggcataaaatgtaggagagttactaggtcccactgattcaatacgaaa
agaccaatctctcttagttatttggcagtactcattgataatggtgacagggttagcatc
tttccaatcaataatttttttggcaggaataacatcatcaaaagacttatgatcctctct
cattgatttttcgcgggatacatcatctattatgacgtcagccataacatcagcatccgg
cttatcctccgttgtcataaaccaacgaggaggaatatcgtcggagctgtacaccatagc
actacgttgaagatcgtacagagctttattaacttctcgcttctccatattaagttgtct
agttagttgtgcagtagctccttattccaatggttttaatagccacacacaatctctgcg
tcagaacgttcgtcgatatagattttagacattttagaaagaactaacgcaatcagtaat
aaaactaatctattttatcatttttattcatcatcctctggtggttcgtcgttcctatcg
aatgtagctctgattaatccgtcatctataggtgatgctggttctggagattctggagga
gatggattattatctggaagaatctctgttatttccttgttttcatgtatcgattgcgtt
gtaacattaagattgcgaaatgctctaaatttgggaggcttaaagtgttgtttgcaatct
ctacacgcgtgtctaactagtggaggttcgtcagcggctctagtttgaatcatcatcggt
gtagtattcctacttttacagttaggacacggtgtattgtatttctcgtcgagaacgtta
aaataatcgttgtaactcacatcctttattttatctatattgtattctactcctttctta
atgcattttataccgaataagagatagcgaaggaattctttttcggtgccgctagtaccc
ttaatcatatcacatagtgttttatattccaaatttgtggcaatagacggtttatttcta
tacgatagtttgtttctggaatcctttgagtattctataccaatattattctttgattcg
aatttagtttcttcgatattagattttgtattacctatattcttgatgtagtactttgat
gatttttccatggcccattctattaagtcttccaagttggcatcatccacatattgtgat
agtaattctcggatatcagtagcggctaccgccattgatgtttgttcattggatgagtaa
ctactaatgtatacattttccatttataacacttatgtattaactttgttcatttatatt
ttttcattattatgttgatattaacaagtattgtttatacggctacaatttcataatgag
tggaagtcagtgtccgatgatcaatgacgtagctttactctgaaagaaagtatcaaatcg
atagtgcggagtcaacaatgaacatggataagaggacaaagtttcagaatagagccaaaa
tggtaaaagaaataaatcagacaataagagcagcacaaactcattgagacattgaaacta
ggctacataaaatttaagagaatgattaggactactactctagaagatatagcaccatct
attccaaataatcagaaaacttataaactattctcggacatttcagccattggcaaagca
tcacagaatccgagtaagatggtatatgctcgctgctttacatgtttcccaatttgtttg
gagatgaccatagattcatttgttatagaatgcatccaatgagcaaaatcaaacacaaaa
tcttcgttcaaacttaatcttattagaatattagtggaagaaagattctataataatgaa
tgcagagattataaatggagaataattggaacacaagttgataaaatattgatagctaaa
tatacaatagatgcaatgtatcgcctaagaccgatatatagaatacaaagcgtacagata
cgatgatatagaaaatggattcattggattggataaactaaaattaaacattgttcatga
tatagttgaaccatgtatgcctgttcgtaggccagtggctaagatactgtgtaaagaaat
ggtaaataaatactttgagaatcttcaagagtgcattgactttgttagtgaataggcatt
catctttccaatactattcaaattgttaaattaataatggatatagtatagataactctc
taaaatggattttattcgtagaaagtatcttatatacacagtagaaaataatatagattt
tttaaaggatgatacattaagtaaagtaaacaattttaccctcaatcatgtactagctct
caagtatctagttagcaattttcctcaacacgttattactaaggatgtattagctaatac
caatttttttgttttcatacatatggtacgatgttgtaaagtgtacgaagcggttttacg
acacgcatttgatgcacccacgttgtacgttaaagcattgactaagaattatttatcgtt
tagtaacgcaatacaatcgtacaaggaaaccgttcataaactaacacaagatgaaaaatt
tttagaggttgccgaatacatggacgaattaggagaacttataggcgtaaattatgactt
agttcttaatccattatttcacggaggggaacccatcaaagatatggaaatcattttttt
aaaactgtttaagaaaacagacttcaaagttgttaaaaaattaagtgttataagattact
tatttgggcatacctaagcaagaaagatacaggcatagagtttgcggataatgatagaca
agatatatatactctatttcaacaaactggtagaatagtccatagcaatctaacagaaac
gtttagagattatatctttcccggagataagactagctattgggtgtggttaaacgaaag
tatagctaatgatgcggatatcgttcttaatagacccgccattaccatgtatgataaaat
tcttagttatatatactctgagataaaacaaggacgcgttaataaaaacatgcttaagtt
agtttatatctttgagtctgaaaaagatatcagagaacttctgctagaaatcatatatga
tattcctggagatatcctatctattattgatgcaaaaaacgacgattggaaaaaatattt
tattagtttttataaagctaattttattaacggtaatacatttattagtgatagaacgtt
taacgaggacttattcagagttgtcgttcaaatagatcccgaatatttcgataatgaacg
aattatgtctttattctctacgagtgctgcggacattaaacgatttgatgagttagatat
taataacagttatatatctaatataatttatgaggtgaacgatatcacattagatacaat
ggatgatatgaagaagtgtcaaatctttaacgaggatacgtcgtattatgttaaggaata
caatacatacctgtttttgcacgagtcggatcccatggtcatagagaacggaatactaaa
gaaactgtcatctataaaatccaagagtagacggctgaacttgtttagcaaaaacatttt
aaaatattatttagacggacaattggctcgtctaggtcttgtgttagatgattataaagg
agacttgttagttaaaatgataaaccatctcaagtctgtggaggatgtatccgcattcgt
tcgattttctacagataaaaaccctagtattcttccatcgctaatcaaaactattttagc
tagttataatatttccatcatcgtcttatttcaaaggtttttaagagataatctatatca
tgtagaagaattcttggataaaagcatccatctaaccaagacggataagaaatatatact
tcaattgatacgacacggtagatcatagaacaaccgaatactcacacattttgataaatg
ggaactgctgcaacaattcagactcccaaattaatgaataaagaaaatgcagaaatgatt
ttggaaaaattgttgatcatatagttatgtatattagtgacgaatcaagtgatgaaaata
atcctgaatatattgattttcgtaacagatacggagactatagatctctcattataaaaa
gtgatcacgagtttgtaaagatcatgcagagaaaagttctccagaaacgcaacaaatgat
tatcaaacacatatacgaacaatatcttattccagtatctgaagtactattaaaacctat
aatgtccatgggtgacataattacatataacggatgtaaagacaatgaatggatgctaga
acaactctctaccctaaactttaacaatctccgcacatggaactcatgtagcataggcaa
tgtaacgcgtctgttttatacattttttagttatctgatgaaagataaactaaatatata
aatatcccattaatactttaacctgatattagcatcatattaacctaactaaaagacata
aaaagcggggatataaatattatggctgtcaccgttccgcgttttgacgacgtgtacaaa
aatgcacaaagaagaattctagatcaagaaacattttttagtagaggtctaagtagaccg
ttaatgaaaaacacatatctatttgataattacgcgtatggatggataccagaaactgca
atttggagtagtagatacgcaaacttagatgctagtgactattatcccatttcgttggga
ttacttaaaaagtttgagtttctcatgtctctatataaaggtcctattcccgtatatgaa
gaaaaagtaaatactgaattcattgctaatggatctttctccggtagatacgtatcatac
cttagaaagttttctgcccttccaacaaacgagtttattagttttttattattgacctcc
atccctatctataatatcttattctggtttaaaaacacccagtttgatattactaaacac
acattattcagatacgtctatacagataatgccaaacacctggcgttggctaggtatatg
catcaaacaggagactataagcctttgtttagtcgtctcaaagagaattatatatttacc
ggtcccgttccaataggtatcaaagatatagatcaccctaatcttagtagagcaagaagt
ccatccgattatgagacattagctaatattagtactatattgtactttaccaagtatgat
ccggtattaatgtttttattgttttacgtacctgggtattcaattactacaaaaattact
ccagccgtagaatatctaatggataaactgaatctaacaaagagcgacgtacaactgttg
taaatattttatgcttcgtaaaatgtaggttttgaaccaaacattctttcaaagaatgag
atgcataaaactttattatccaatagattgactatttcggacgtcaatcgtttaaagtaa
acttcgtaaaatattctttgatcactaccgagtttaaaacttctatcgataattgtttca
tatgttttaatatttacaagttttttggtccatggtacattaggacaaatatatgcaaaa
taatatcgttctccaagttctatagtctctggattatttttattatattcagtaaccaaa
tacatattagggttatctgcggatttataatttgagtgatgcattcgactcaacataaac
aattctagaggagacgatctactatcaaattcggatcgtaaatctgtttctaaagaacgg
agaatatctatacatacctgattagaattcatccgtccttcagacaacatctcagacagt
ctggtcttgtatgtcttaatcatattcttatgaaacttggaaacatctcttctagtttca
ctagtacctttattaattctctcaggtacagattttgaattcgatgatgccgagtatttc
attgttgtatatttcttcttcgattgcataatcagattcttatataccgcctcaaactct
attttaaaattattaaacaatactctactattaatcagtcgttctaactcctttgctatt
tctatggacttatcgacatcttgactgtctatctctgtaaacacggagtcggtatctcca
tacacgctacgaaaacgaaatctgtaatctataggcaacgatgttttcacaatcggatta
atatctctatcgtccatataaaatggattacttaatggattggcaaaccgtaacataccg
ttagataactctgcgccatttagtaccgattctagatacaagatcattctacgtcctatg
gatgtgcaactcttagccgaagcgtatgagtatagagcactatttctaaatcccatcaga
ccatatactgagttggctactatcttgtacgtatattgcatggaatcatagatggccttt
tcagttgaactggtagcctgttttagcatctttttatatctggctctctctgccaaaaat
gttcttaatagtctaggaatggttccttctattgatctatcgaaaattgctatttcagag
atgaggttcggtagtctaggttcacaatgaaccgtaatatatctaggaggtggatatttc
tgaagcaagagctgattatttatttcttcttccaatctattggtactaacaacgacaccg
actaatgtttccggagatagatttccaaagatacacacattaggatacagactgttataa
tcaaagattaatacattattactaaacattttttgttttggagcaaataccttaccgcct
tcataaggaaacttttgttttgtttctgatctaactaagatagttttagtttccaacaat
agctttaacagtggacccttgatgactgtactcgctctatattcgaataccatggattga
ggaagcacatatgttgatgcacccgcgtctgtttttgtttctacgccgtaatactcccac
aaatactgacacaagcaagcatcatgaatacagtatctagccatatctaaagctatgttt
agattataatccttatacatctgtgctagatcaacgtcatcctttccgaaagataattta
tatgtatcattaggtaaagtaggacatgatagtacgactttaaatccattttcccaaata
tctttacgaattactttacatataatatcatcaaccgtcacataattacccgtggttaaa
acctttgcgaatgcagcggctttgcctttagcgtccgtagtatcgtcaccgatgaacgtc
atttctctaactcctctatttaatactttacccatgcaactgaacgcgttcttggatata
gaatccaatttgtacgaatccaatttttcagatttttgaatgaatgaatatagatcgaaa
aatatagttccattattgttattaacgtgaaacgtagtattggccatgccgcctactccc
ttatgactagactgatttctctcataaatacagagatgtacagcttcctttttgtctgga
gatctaaagataatcttctctcctgttaataactctagacgattagtaatatatctcaga
tcaaagttatgtccgttaaaggtaacgacgtagtcgaacgttagttccaacaattgttta
gctattcgtaacaaaactatttcagaacatagaactagttctcgttcgtaatccatttcc
attagtgactgtatcctcaaacatcctctatcgacggcttcttgtatttcctgttccgtt
aacatctcttcattaatgagcgtaaacaataatcgtttaccacttaaatcgatataacag
taacttgtatgcgagattggattaataaatacagaaggaaacttcttatcaaagtgacac
tctatatctagaaataagtacgatcttggaatatcgaatctaggtatttctttagcgaaa
cagttacgtggatcgtcgcaatgataacatccattgttaatctttgtcaaatattgctcg
tccaacgagtaacatccgtctggagatatcccgttagaaatataaaaccagctaatattg
agaaattcatccatggtggcgttttgtatgttgcgtttctttggctcttctatcaaccac
atatctgcgacggagcattttctatctttaatatctaaattataacttatcgtctcatca
atgtctatagttctcatctttcccaacggcctcgcattaaatggaggaggagacaatgac
tgatatattttgtccgtcactacgtaataaaagtaatgaggaaatcgtataaatacggtc
tcgccatttcgacatctggatttcagatataaaaatctgttttcaccgtgactttcaaac
caattaatgcaccgaacatccatttctagaatttagaaatatattttcatttaaatgaat
cccaaacattggggaagagccgtatggacaattatttttatagtactttcgcaagcgggt
ttagacggcaacatagaagcgtgtaaacgaaaactatatactatagtcagcactcttcca
tgtcctgcatgtagacggcacgcgactatcgctatagaggacaataatgtcatgtctagc
gatgatctgaattatatttattattttttcatcagattatttaacaacttggtatctgat
cccaaatacgcaatcgatgtgtcaaaggttaaacctttataaacttaacccattataaaa
cttatgattagttacgactgaaataacagcatgattattttttggtataattctacacgg
catagtttctgtaactatgaattcaacccccgttacattagtgaaatctttaacaaacag
caagggttcgtcaaagacataaaactcattgtttacgatcgaaatagaccccctatcaca
cttaaaataaaaaatatccttatcctttaccaccaaataaaattctgattggtcaatgtg
aatgtattcacttaacagttccacaaatttatttattaactccgaggcacatacatcgtc
ggtattttttatggcaaactttactcttccagcatccgtttctaaaaaaatattaacgag
ttccatttatatcatccaatattattgaaatgacgttgatggacagatgatacaaataag
aaggtacggtacctttgtccaccatctcctccaattcatgctctattttgtcattaactt
taatgtatgaaaacagtacgccacatgcttccatgacagtgtgtaacactttggatacaa
aatgtttgacattagtataattgtccaagactgtcaatctataatagatagtagctataa
tatattctatgatggtattgaagaagatgacaaccttggcatattgatcatttaacacag
acatggtatcaacagatagcttgaatgaaagagactcagtaattggaataagcgtcttct
cgatggagtgtccgtataccaacatgtctgatattttgatgtattccattaaattattta
gttttttctttttattctcgttaaacagcatttctgtcaacggaccccaacatcgttgac
cgattaagttttgattgatttttccgtgtaaggcgtatctagtcagatcgtatagcctat
ccaataatccatcgtctgtgcgtagatcacatcgtacactttttaattctctatagaaga
gcgacagacatctggagcaattacagacagcaatttctttattctctacagatgtaagat
acttgaagacattcctatgatgatgcagaattttggataacacggtattgatggtatctg
ttaccataattcctttgactgatagtgtcaaagtacaagatttccaatcttttgcaattt
tcagtaccattatctttgttttgatatctatatcagacagcatggtgcgtctgacaacac
agggattaagacggaaagatgaaatgattctctcaacatcttcaatgatacttgctattt
tttctggcattatctatatgtgcgagaatatcctctagtggatctcaatgacatgggacc
taaaccttcttattctatcaccagattgcatggtgatttgtctgctttcttttaacatga
tgtaatctctaaattcatcggcaaattgtctatatctaaaatcataatatgagatgttta
cctctacaaatatctgttcatccaatgttagagtatctacatcagtcttgtattccaaat
taaacatggcaacggatttaattttatattcctctattaagtcctcgtcgataataacag
aatgtagataatcatttaatccatcgtacatggttggaagatgctcgttgacaaaatctt
taattgtcttgatgaaggtggaactatatctaacatcttgattaataaaatttataacat
tttccataggatactttgtaactagttttatacacatctcttcatctgtaagtttagaca
gaatatcgtgaacaggtggtatattatattcatcagatatgaagaacaatgtccaaatct
atattgtttaatatattatatagatgtagtgtagctcctacagggatatctttaactaag
tcaatgatttcatcaaccgttagatctattttaaagttaatcatataggccttgattaca
ttctcattaattaaccattccaagtcactatgtgtaagaagattatattctatcataagc
ttgactacatttagtcccgacaccatcaaagaattcttatgatataaggaaacagctttt
aggtactcatctactctacaagaattttggagagccttaatgatatcagtgacgtttatt
atttaggaggaaagaacctaacattgagaatatcggaattaatagcttccagatacagtg
attttggcaatagtccgtgtaatccataatccagtaacacgagctggtgcttgctagaca
ccttttcaatgtttaatttttttgaaataagctttgataaagccttcctcgcaaattccg
gatacatgaacatgtcgccgacatgattaagtttttattatttttatattttctcaacaa
gttctcaataccccaatagatgatagaatatcacccaatgcgtccatgttgtctatttcc
aacaggtcgctatatccaccaatagaagttttcccaaaaaagattctaggaacagttcta
ccaccagtaatttgttcaaaataatcccgcaattcattttcgggtttaaattctttaata
tcgacaatttcatacgctcctcttttgaaactaaacttatttagaatatccagtgcattt
ctacaaaaaggacatgtaaacttgacaaaaattgtcactttgttattggccaacctttgt
tgtacaaattcctcggccattttaatatttaagtgatataaaactatctcgacttattta
actctttagtcgagatatatggacgcagatagctatatgatagccaactacagaaggcaa
acgctataaaaaacataattacgacgagcatttataaatatttttattcagcattacttg
atatagtaatattaggcacagtcaaacattcaaccactctcgatacattaactctctcat
tttctttaacaaattctgcaatatcttcgtaaaaagattcttgaaactttttagaatatc
tatcgactctagatgaaatagcgttagtcaacatactatgttttgtatacataaaggcgc
ccattttaacagtttctagtgacaaaatgctagcgatcctaggatcctttagaatcacat
agattgacgattcgtctctcttagtaactctagtaaaataatcatacaatctagtacgcg
aaataatattatccttgacttgaggagatctaaacaatctagttttgagaacatcgataa
gttcatcgggaatgacatacatactatctttaatagaactcttttcatccagttgaatgg
attcgtccttaaccaactgattaatgagatcttctattttatcattttccagatgatatg
tatgtccattaaagttaaattgtgtagcgcttctttttagtctagcagccaatactttaa
catcactaatatcgatatacaaaggagatgatttatcgatggcattaagaattcgttttt
cgacatccgtcaaaaccaattcctttttgcctgtatcatccagtttgccattctttgtaa
agaaattattttctactagactattaataagactgataaggattcctccataattgcaca
atccaaactttttcacaaaactagactttacaagatctacaggaatgcgtacttcaggtt
tcttagcttgtgattttttcttttgcggacattttctagtgaccaactcatctaccattt
cattgattttagcagtgaaataagctttcaatgcacgggcactaatactattgaaaacga
gttgatcttcaaattccgccatttaagttcaccaaacaacttttaaatacaaatatatca
atagtagtagaataagaactataaaaaaaataataattaaccaataccaaccccaacaac
cggtattattagttgatgtgacagttttctcatcacttagaacagatttaactatttcta
taaagtctgtcaaatcatcttccggagaacccataaatacaccaaatatagcggcgtaca
acttatccatttatacattgaatattggcttttctttatcgctatcttcatcatattcat
catcaatatcaacaagtcccagattacgagccagatcttcttctacattttcagtcattg
atacacgttcactatctccagagagtccgataacgttagccaccacttctctatcaatga
ttagtttcttgagtgcgaatgtaatttttgtttccgttccggatctatagaaaactacag
gtgtgataattgccttggccaattgtctttctcttttactgagtgattctagttcacctt
ctatagatctgagaatggatgattctccagtcgaaacatattctaccatggctccgttta
atttgttgatgaagatggattcatccttaaatgttttctctgtaatagtttccaccgaaa
gactatgcaaagaatttggaatgcgttccttgtgcttaatgtttccatagacggcttcta
gaagttgatacaacataggactagccgcggtaacttttatttttagaaagtatccatcgc
ttctatcttgtttagatttatttttataaagtttagtctctccttccaacataataaaag
tggaagtcatttgactagataaactatcagtaagttttatagagatagacgaacaattag
cgtattgagaagcatttagtgtaacgtattcgatacattttgcattagatttactaatcg
attttgcatactctataacacccgtaaaagtctgtagagaatcagatgccgtaggtcttg
gtgaagtttcaactctcttcttgattaccttactcatgattaaacctaaataattgtact
ttgtaatataatgatatattttcactttctcatttgagaataaaaatgtttgttaaccac
tgcatgatgtacagatttcggaatcgcaaaccactggtggttttattttatccttgtcca
atgtgaattgaatgggagcggatgcgggtttcgtacgtagatagtacattcccgttttta
gaccgagactccatccgtaaaaatgcatactcgttagtttggaataactcggatctgcta
tatggatattcatagattgactttgatcgatgaaggctcccctgtctgcagccattttta
tgatcgtcttttgtggaatttcccaaatagttttataaactcgcttaatatcttctggaa
ggtttgtattctgaatggatccaccatctgccataatcctattcttgatctcttcattcc
ataattttctttcggttaaaactctaaggagatgaggattaactacttgaaattctccag
acaatactctccgagtgtaaatattactggtatacggttccaccgactcattatttccca
aaatttgagcagttgatgcagtcggcataggtgccaccaatagactatttctaagaccgt
atgttctgattttatcttttagaggttcccaattccaaagatccgacggtacaacattcc
aaagatcatattgtagaataccgttactggcgtacgatcctacatatgtatcgtatggtc
cttccttctcagctagttcacaactcgcctctaatgctccgtaggtttcgaaaatcttct
tattgagatcttgcgcttccaggctatcaaatggataatttaagagaataaacgcgtccg
ctaatccttgaacaccaataccgataggtctatgtctcttattagaaatttcagcttctg
gaataggataataattaatatctataattttattgagatttctgacaattactttgacca
catccttcagtttgagaaaatcaaatctcccatctattacaaacatgttcaatgcaacag
atgccagattacaaacggctacctcattagcatccgcatattgtattatttcagtacaaa
gattactacacttgatggttcctaaattttgttgattactctttttgttacacgcatcct
tataaagaatgaatggagtaccagtttcaatctgagattctataatcgctttccagacga
ctcgagcctttatatagacttgtatctcttttctctttcgtattgtatataatcgttcga
actcgtctccccaaacatcgtccaatccaggacattcatccggacacatcaacgaccact
ctccgtcatccttcactcgtttcataaagagatcaggaatccaaagagctataaatagat
ctctggttctatgttcctcgtttcctgtattctttttaagatcgaggaacgccataatat
cagaatgccacggttccaagtatatggccataactcccggtcgtttgtttcctccctgat
ctatgtatctagcggtgttattataaactctcaacattggaataataccattggatgtac
cattggtcccggagatatagcttccactggcacgaatattgctaattgatagacctattc
ctcctgccattttagagattaatgcgcatcgttttaacgtatcatagatgccctctatac
tatcatccatcatgttaagtagaaaacagctagacatttggtgacgactagttcccgcat
taaataaggtaggagaagcgtgcgtaaaccatttttcagacagtagattgtacgtctcaa
tagctgattctatatcccattgatgtattcctaccgcgacacgcattaacatgtgctgag
gtctttcaacgatcttgttatttattttcaacaagtaagatttttccaaagttttaaaac
caaaatagttgtatgaaaagtctcgttcgtaaataataaccgagttgagtttatccttat
atttgttaactatatccatggtaatacttgaaataatcggagaatgtttcccatttttag
gattgacatagttgaataaatcttccatcacttcactaaatagttttttgtttctttgtg
tagatttgatacggctattctggcggctagaatggcataatctggatgttgtgtagtaca
agtggctgctatttcagctgccagagtgtccaattctaccgttgttactccattatatat
tccttggataaccttcatagctattttaataggatctatatgatccatgtttaagccata
acataattttctaatacgagacgtgattttatcaaacatgacattttccttgtatccatt
tcgtttaatgacaaacatttttgttggtgtaataaaaaaattatttaacttttcattaat
agggatttgacgtatgtagcgtacaaaattatcgttcctggtatatagataaagagtcct
atatatttgaaaatcgttacggctcgattaaactttaatgattgcatagtgaatatatca
ttaggatttaactccttgactatcatggcggccccagaaattaccatcaaaagcattaat
acagttatcccgatcgcagttagaacggttatagcatccaccatttatatctaaaaatta
gatcaaagaatatgtgacaaagtcctagttgtatattgagaattgacgaaacaatgtttc
ttacatattttttttttattagtaacagacttaatagtaggaactggaaaactagacttg
attattctataagtatagatacccttccagataatgttctctttgataaaagttccagaa
aatgtagaattttttaaaaagttatcttttgctattaccaagattgtggttagacgctta
ttattaatatgagtgataaaatctacaccgcctctagatatcgcttttatttccacatta
gatggtaaatccaatagtgaaactatctttttaggaatgtatggactcgcgtttagagga
gtgaacgtcttaggcgtcggaaaggatgattcgtcaaacgaataaacaatttcacaaatg
gatgttaatgtattagtaggaaatttcttgacgctagtggaattgaaaattctaatggat
gatgttctacctatttcatccgataacatgttaatttccgacaccaacggttttaatatt
tcgatgatatacggtagtctctctttcggacttatatagcttattccacaatacgagtca
ttatatactccaaaaaacaaaataactagtataaaatctgtatcgaatgggaaaaacgaa
attatcgacataggtatagaatccggaacattgaacgtattaatacttaattctttttct
gtggtaagtaccgataggttattgacattgtatggttttaaatattctataacttgagac
ttgatagatattagtgatgaattgaaaattatttttatcaccacgtgtgtttcaggatca
tcgtcgacgcccgtcaaccaaccgaatggagtaaaataaatatcattaatatatgctcta
gatattagtatttttatcaatcctttgattatcatcttctcgtatgcgaatgattccatg
atcaagagtgacttgagaacatcctccggagtattaatgggcttagtaaacagtccatcg
ttgcaataataaaagttatccaagttaaaggatatgatgcattcgtttaaagatatcacc
tcatctgacggagacaattttttggtaggttttagagacttcgaagctacttgtttaaca
aagttattcatcgtcgtctactattctatttaattttgtagttaatttatcacatatcac
attaattgactttttggtccacttttccatacgtttatattcttttaatcctgcgttatc
cgtttccgttatatccagggatagatcttgcaagttaaatagaatgctcttaaataatgt
catttttttatccgctaaaaatttaaagaatgtataaacttttttcaaagatttaaaact
tttaggtggagttctagtacacaatatcataaacaaactaataaacatcccgcattcaga
ttccaacagctgattaacttccacattaatacagcctattttcgctccaaatgtacattc
gaaaaatctgaataaaacatcaatgtcgcaatttgtattatccaatacagaatgtctgtg
attcgtgttaaaaccatcggagaaggaatagaaataaaaattattatagtggtggaattc
agttggaatattgcctccggagtcataaaaggatactaaacattgttttttatcataaat
tacacatttccaatgagacaaataacaaaatccaaacattacaaatctagaggtagaact
tttaattttgtctttaagtatatacgataagatatgtttattcataaacgcgtcaaattt
ttcatgaatcgctaaggagtttaagaatctcatgtcaaattgtcctatataatccacttc
ggatccataagcaaactgagagactaagttcttaatacttcgattgctcatccaggctcc
tctctcaggctctattttcatcttgacgacctttggattttcaccagtatgtattccttt
acgtgataaatcatcgattttcaaatccatttgtgagaagtctatcgccttagatacttt
ttcccgtagtcgaggtttaaagaaatacgctaacggtatactagtaggtaactcaaagac
atcatatatagaatggtagcgcatctttaactcgtcggttaactctttcttttgatcgag
ttcgtcgctactattgggtctgctcaggtgccccgactctactagttccaacatcatacc
gataggaatacaagacactttgccggcggttgtagatttgtcatatttctccactacata
tccgttacaatttgttaagaatttagatacatctatattgctacataatccagctagtga
atatatatgacataataaattggtaaatcctagttctggtattttactaattactaaatc
tgtatatctttccatttatcatggaaaagaatttaccagatatcttcttttttccaaact
gcgttaatgtattctcttacaaatattcacaagatgaattcagtaatatgagtaaaacgg
aacgtgatagtttctcattggcggtgtttccagttataaaacatagatggcataacgcac
acgttgtaaaacataaaggaatatacaaagttagtacagaagcacgtggaaaaaaagtat
ctcctccatcactaggaaaacccgcacacataaacctaatcgcgaagcaatatatataca
gtgaacacacaataagctttgaatgttatagttttctaaaatgtataacaaatacagaaa
tcaattcgttcgatgagtatatattaagaggactattagaagctggtaatagtttacaga
tattttccaattccgtaggtaaacgaacagatactataggtgtactagggaataagtatc
catttagcaaaattccattggcctcattaactcctaaagcacaacgagagatattttcag
cgtggatttctcatagacctgtagttttaactggaggaaccggtgtgggtaagacgtcac
aggtacccaagttattgctttggtttaattatttatttgggggattctctactctagata
aaatcactgactttcacgaaagaccagtcattctatctcttcctaggatagctttagtta
gattgcatagcaataccattttaaaatcattgggatttaaggtactagatggatctccta
tttctttacggtacggatctataccggaagaattaataaacaaacaaccaaaaaaatatg
gaattgtattttctacccataagttatctctaacaaaactatttagttatggcactctta
ttatagacgaagttcatgagcatgatcaaataggagatattattatagcagtagcgagaa
agcatcatacgaaaatagattctatgtttttaatgactgccacattagaggatgaccgag
aacgtctaaaagtatttttacccaatcccgcatttatacatattcctggagatacactgt
ttaaaattagcgaggtatttattcataataagataaatccatcttccagaatggcataca
tagaagaagaaaagagaaatttagtcactgctatacagatgtatactcctcctgatggat
catccggtatagtctttgtggcatccgttgcacagtgtcacgaatataaatcatatttag
aaaaaagattaccgtatgatatgtatattattcatggtaaggtcttagatatagacgaaa
tattagaaaaagtgtattcatcacctaatgtatcgataattatttctactccttatttgg
aatccagcgttactatacgcaatgttacacacatttatgatatgggtagagtttttgtcc
ccgctccttttggaggatcgcaacaatttatttctaaatctatgagagatcaacgaaaag
gaagagtaggaagagttaatcctggaacatacgtatatttctatgatctgtcttatatga
agtctatacagcgaatagattcagaatttctacataattatatattgtacgctaataagt
ttaatctaacactccccgaagatttgtttataatccctacaaatttggatattctatggc
gtacaaaggaatatatagactcgttcgatattagtacagaaacatggaataaattattat
ccaattattatatgaagatgatagagtatgctaaactttatgtactaagtcctattctcg
ctgaggagttggataactttgagaggacgggagaattaactagtattgtacaagaagcca
ttttatctctaaatttacgaattaagattttaaattttaaacataaagatgatgatacgt
atatacacttttgtaaaatattattcggtgtctataacggaacaaacgctactatatatt
atcatagacctctaacgggatatatgaatatgatttcagatactatatttgttcctgtag
ataataactaaaatcaaactctaatgaccacatctttttttagagatgaaaaattttcca
catcaccttttgtagacacgactaaacattttgcagaaaaaagtttattattgtttagat
aatcgtatacttcatcagtgtagatagtaaatgtgaacagataaaaggtattcttgctca
atagattggtaaattccatagaatatattaatcctttcttcttgagatcccacatcattt
caaccagagacgttttatccaatgatttacctcgtactataccacatacaaaactagatt
ttgcagtgacatcgtacctggtattcctaccaaacaaaattttacttttagttcttttag
aaaattctaaggtagaatctctatttgccaatatgtcatctatggaattaccactagcaa
aaaatgatagaaatatatattgatacatcgcagctggttttgatctactatactttaaaa
acgaatcagattccataattgcctgtatatcatcagctgaaaaactatgttttacacgta
ttccttcggcatttctttttaatgatatatcttgtttagacaatgataaagttatcatgt
ccatgagagacgcgtctccgtatcgtataaatatttcattagatgttagacgcttcatta
ggggtatacttctataaggtttcttaatcagtccatcattggttgcgtcaagaactacta
tcggatgttgttgggtatctctagtgttacacatggccttactaaagtttgggtaaataa
ctatgatatctctattaattatagatgcatatatttcattcgtcaaggatattagtatcg
acttgctatcgtcattaatacgtgtaatgtaatcatataaatcatgcgatagccaaggaa
aattcaaatagatgttcatcatataatcgtcgctataattcatattaatactttgacatt
gactaatttgtagtatagcctcgccacgaagaaagctctcgtattcagtttcatcgataa
aggataccgttaaatataactggttgccgatagtctcatagtctattaagtggtaagttt
cgtacaaatacagaatccctaaaatattatctaatgttggattaatctttaccataactg
tataaaatggagacggagtcataactattttaccgtttgtacttactggaatagatgaag
gaataatctccggacatgctggtaaagacccaaatgtctgtttgaagaaatccaatgttc
caggtcctaatctcttaacaaaaattacgatattcgatcccgatatcctttgcattctat
ttaccagcatatcacgaactatattaagattatctatcatgtctattctcccaccgttat
ataaatcgcctccgctaagaaacgttagtatatccatacaatggaatacttcatttctaa
aatagtattcgttttctaattctttaatgtgaaatcgtatactagaaagggaaaaattat
ctttgagttttccgttagaaaagaaccacgaaactaatgttctgattgcgtctgactccg
tcgctgaattaatggatttacaccaaaaactcatataacttctagatgtagaagcattag
ctaaaaaattagtagaatcaaaggatataagtagatgttccaacaagtgagcaattccca
agatttcatctatatcattctcgaatccgaaattagaaattcccaagtagatatcctttt
tcatccgatcattgatgaaaatacgaactttattcggtaagacgatcatttactaaggag
taaaataggaagtaatgttcgtatgtcgttatcatcgtataaattaaaggtgtgtttttt
accattaagtgacattataattttaccaatattggaattataatataggtgtatttgagc
actagaaacggtcgatgcatcggtaaatatagctgtatctaatgttctagtcggtatttc
atcatttcgctgtctaatgatagcgttttctctatctgtttctagtacagctgcctgaag
tttattggtaggataatatgtaaaataataagaaatacatacgaataacaaaaataaaat
aagatataataaagatgccatttagagatctaattttgttcaacttgaccaaattcctac
ttacagaagatgaggaatcgttggagatagtgtcttccttatgtagaggatttgaaatat
cttatgatgacttgataacttactttccagataggaaataccataaatatatttctaagg
tatttgaacatgtagatttatcggaggaattaagtatggaattccatgatacaactctgc
gagatttagtctatcttagattgtacaagtattccaagtgtatacggccgtgttataaat
taggagataatctaaaaggcatagttgttataaaggacaggaatatatatattagagaag
caaatgatgacttgatagaatatctcctcaaggaatacactcctcagatttatacatatt
ctaatgagcacgttcccatagctggttcaaaattaattctttgcggattttctcaagtta
catttatggcgtatacaacgtctcatataacaacaaataaaaaggtggatgttctcgttt
ccaaaaaatgtatagatgaactagtcgatccaataaattatcaaatacttcaaaatttat
ttgataaaggaagcggaacaataaacaaaatactcaggaagatattttattcggtaacag
gtggccaaactccataatttgctttttctatttcggattttagaatttccaaattcacca
gcgatttatctgttttggtgaaatccaaggatttattaatgtccacaaatgccatttgtt
ttgtctgtggattgtatttgaaaatggaaacgatgtagttagatagatgcgctgcgaagt
ttcctattagggttccgcgcttcacgtcacccagcatacttgaatcaccatcttttaaaa
aaaatgataagatatcaacatggagtatatcatactcggattttaattcttctactgcct
cactgacattttcacaaatactacaatacggtttaccgaaaataatcagtacgttcttca
tttatgggtatcaaaaacttaaaatcgttactgctggaaaataaatcactgacgatatta
gatgataatttatacaaagtatacaatggaatatttgtggatacaatgagtatttatata
gccgtcgccaattgtgtcagaaacttagaagagttaactacggtattcataaaatacgta
aacggatgggtaaaaaagggagggcatgtaaccctttttatcgatagaggaagtataaaa
attaaacaagacgttagagacaagagacgtaaatattctaaattaaccaaggacagaaaa
atgttagaattagaaaagtgtacatccgaaatacaaaatgttaccggatttatggaagaa
gaaataaaggcagaaatgcaattaaaaatcgataaactcacatttcaaatatatttatct
gattctgataacataaaaatatcattgaatgagatactaacacatttcaacaataatgag
aatgttacattattttattgtgatgaacgagacgcagaattcgttatgtgcctcgaggct
aaaacacatttctctaccacaggagaatggccgttgataataagtaccgatcaggatact
atgctatttgcatctgctgataatcatcctaagatgataaaaaacttaactcaactgttt
aaatttgttccctcggcagaggataactatttagcaaaattaactgcattagtgaatgga
tgtgatttctttcctggactctatggggcatctataacacccaacaacttaaacaaaata
caattgtttagtgattttacaatcgataatatagtcactagtttggcaattaaaaattat
tatagaaagactaactctaccgtagacgttcgtaatattgttacgtttataaacgattac
gctaatttagacgatgtctactcgtacgttcctccttgtcaatgcactgttcaagaattt
atattctccgcattagatgaaaaatggaatgaatttaaatcatcttatttagagagcgtg
ccgttaccctgccaattaatgtacgcattagaaccacgtaaggagattgatgtttcagaa
gttaaaactttatcatcttatatagatttcgaaaatactaaatcagatatcgatgttata
aaatctatatcctcgatttttggatattctaacgaaaactgtaacacgatagtgttcggc
atctataaggataatttactactgagtataaataattcattttactttaacgatagtctg
ttaataaccaatactaaaagtgataatataataaatataggttactagattaaaaatggt
gttccaactcgtgtgttctacgtgcggcaaagatatttctcacgaacgatataaattgat
tatacgaaaaaaatcattaaaggatgtactcgtcagtgtaaagaacgaatgttgtaggtt
aaaattatctacacaaatagaacctcaacgtaacttaacagtgcaacctctattggatat
aaactaatggatccggttaattttatcaagacatatgcgcctagaggttctattattttt
attaattataccatgtcattaacaagtcatttgaatccatcgatagaaaaacatgtgggt
atttattatggtacgttattatcggaacacttggtagttgaatctacctatagaaaagga
gttagaatagtcccattggatagtttttttgaaggatatcttagtgcaaaagtatacatg
ttagagaatattcaagttatgaaaatagcagctgatacgtcgttaactttactaggtatt
ccatatggatttggtcatgatagaatgtattgttttaaattggtagctgaatgttataaa
aatgccggtgttgatacatcgtctaaacgaatattgggcaaagatatttttctgagtcaa
aacttcacagatgataatagatggataaagatatatgattctaataatttaacactttgg
caaattgattaccttaaagggtgagttaatatgcataactactcctccgttgttttttcc
ctcgttctttttcttaacgttgtttgccatcactctcataatgtaaagatattctaaaat
ggtaaacttttgcatatcggacgcagaaattggtataaatgttgtaattgtattatttcc
cgtcaatggactagtcacagctccatcagttttatatcctttagagtatttctcactcgt
gtctagcattctagagcattccatgatctgtttatcgttgatattggccggaaagataga
ttttttattttttattatattactattggcaattgtagatataacttctggtaaatattt
ttctaccttttcaatctcttctattttcaagccggctatgtattctgctatattgttgct
agtatcaataccttttctggctaagaagtcatatgtggtattcactatatcagttttaac
tggtagttccattagcctttccacttctgcagaataatcagaaattggttctttaccaga
aaatccagctactataataggctcaccgatgatcattggcaaaatcctatattgtaccag
attaatgagagcatatttcatttccaataattctgctagttcttgagacattgatttatt
tgatgaatctagttggttctctagatactctaccatttctgccgcatacaataacttgtt
agataaaatcagggttatcaaagtgtttagcgtggctagaatagtgggcttgcatgtatt
aaagaatgcggtagtatgagtaaaccgttttaacgaattatatagtctccagaaatctgt
ggcgttgcatacatgagccgaatgacatcgaagattgtccaatatttttaatagctgctc
cttgtccattatttctatatttgactcgcaacaattgtagataccattaatcaccgattc
ctttttcgatgccggacaatagcacaattgtttagctttggactctatgtattcagaatt
aatagatatatctctcaatacagattgcactatacattttgaaactatgtcaaaaattgt
agaacgacgctgttctgcagccatttaactttaaataatttacaaaaatttaaaatgagc
atccgtataaaaatcgataaactgcgccaaattgtggcatatttttcagagttcagtgaa
gaagtatctataaatgtagactcgacggatgagttaatgtatatttttgccgccttgggc
ggatctgtaaacatttgggccattatacctctcagtgcatcagtgttctaccgcggagcc
gaaaatattgtgtttaatcttcctgtgtccaaggtaaaatcgtgtttgtgtagttttcac
aatgatgccatcatagatatagaacctgatctggaaaataatctagtaaaactttctagt
tatcatgtagtaagtgtcgattgtaacaaggaactgatgcctattaggacagatactact
atttgtctaagtatagatcaaaagaaatcttacgtgtttaattttcacaagtatgaagaa
aaatgttgtggtagaaccgtcattcatctagaatggttgttgggctttatcaagtgtatt
agtcagcatcagcatctggctattatgtttaaagatgacaatattattatgaagactcct
ggtaatactgatgcgttttccagggaatattctatgactgaatgttctcaagaactacaa
aagttttctttcaaaatagctatctcgtctctcaacaaactacgaggattcaaaaagaga
gtcaatgtttttgaaactagaatcgtaatggataatgacgataacattctaggaatgttg
ttttcggatagagttcaatcctttaagattaacatctttatggcgtttttagactaatac
tttcaatgagataaatatgggtggcggagtaagtgttgagctccctaaacgggatccgcc
tccgggagtacccactgatgagatgttattaaacgtggataaaatgcatgacgtgatagc
tcccgctaagcttttagaatatgtgcatataggaccactagcaaaagataaagaggataa
agtaaagaaaagatatccagagtttagattagtcaacacaggacccggtggtctttcggc
attattaagacaatcgtataatggaaccgcacccaattgctgtcgcacttttaatcgtac
tcattattggaagaaggatggaaagatatcagataagtatgaagagggtgcagtattaga
atcgtgttggtcagacgttcacgacactggaaaatgcgatgttgatttattcgactggtg
tcagggggatacgttcgatagaaacatatgccatcagtggatcggttcagcctttaatag
gagtgatagaactgtagagggtcaacaatcgttaataaatctgtataataagatgcaaac
attatgtagtaaagatgctagtgtaccaatatgtgaatcatttttgcatcatttacgtgc
acacaatacagaagatagcaaagagatgatcgattatattttaagacagcagtccgcaga
ttttaaacagaaatatatgagatgtagttatcccactagagataagttagaagagtcatt
aaaatatgcggaacctcgagaatgttgggatccagagtgttcgaatgccaatgttaattt
cttgctaacacgtaattataataatttaggactatgcaatattgtacgatgtaataccag
cgtgaacaacttacagatggataaaacttcctcattaagattgtcatgtggattaagcaa
tagtgatagattttctactgttcccgtcaatagagcaaaagtagttcaacataatattaa
acattcgttcgacctaaaattgcatttgatcagtttattatctctcttggtaatatggat
actaattgtagctatttaaatgggtgccgcggcaagcatacagacgacggtgaatacact
cagcgaacgtatctcgtctaaattagaacaagaagcgaatgctagtgctcaaacaaaatg
tgatatagaaatcggaaatttttatatccgacaaaaccatggatgtaacctcactgttaa
aaatatgtgctctgcggacgcggatgctcagttggatgctgtgttatcagccgctacaga
aacatatagtggattaacaccggaacaaaaagcatacgtaccagctatgtttactgctgc
gttaaacattcagacgagtgtaaacactgttgttagagattttgaaaattatgtgaaaca
gacttgtaattctagcgcggtcgtcgataacaaattaaagatacaaaacgtaatcataga
tgaatgttacggagccccaggatctccaacaaatttggaatttattaatacaggatctag
caaaggaaattgtgccattaaggcgttgatgcaattgacgactaaggccaccacccaaat
agctcctaaacaagttgctggtacaggagttcaattttatatgatagttatcggtgttat
aatattggcagcgttgtttatgtactatgccaagcgtatgctattcacatccaccaatga
taaaatcaaacttattttagccaataaggaaaacgtccattggactacttacatggacac
attctttagaacttctccgatggttattgctaccacggatatgcaaaactgaaaatatat
tgataatattttaatagattaacatggaagttatcgctgatcgtctagacgatatagtga
aacaaaatatagcggatgaaaaatttgtagattttgttatacacggtctagagcatcaat
gtcctgctatacttcgaccattaattaggttgtttattgatatactattatttgttatag
taatttatatttttacggtacgtctagtaagtagaaattatcaaatgttgttggtggcgc
tagtcatcacattaactattttttattactttatactataatagtactagactgacttct
aacaaacatctcgccggccataaataaatgcttgatattaaagtcttctatttctaacac
tattccatctgtggaaaataatactctgacattatcgctaattgacacatcggtgagtga
tatgcctataaagtaataatcttctttgggcacatataccagtgtaccaggttctaacaa
cctatttactggtgctcctgtagcatactttttctttaccttgagaatatccatcgtttg
cttggtcaatagcgacaggtgattttttatcaaccattcgaaaaagtaattggagtgttc
atatcctctacgggctattgtctcatgtccgtgtatgaaatttaagtaacacgactgtgg
tagatttgttctatagagccggttgccgcaaatagatagaactaccaatatgtctgtaca
aatgttaaacattaattgattaacagaaaaaacaatgttcgttctgggaatagaaaccag
atcaaaacaaaattcgttagaatatatgccacgtttatacattgaatataaaataactac
agtttgaaaaataacagtatcatttaaacatttaacttgcggggttaatctcacaacttt
actgtttttgaactgttcaaaatatagcatagatccgtgagaaatacgtttagccgcctt
taatagaggaaatcccaccgcctttctggatctcaccaacgacgatagttctgaccagca
actcatttcttcatcatccacctgttttaacatataataggcaggagatagatatccgtc
attgcaatattccttctcgtaggcacacaatctaatattgataaaatctccattctcttc
tctgcatttattatcttgtctatcgttgaatctattttggtcattaaatctttcatttct
tcctggtatatttctatcacctcgtttggttggatttttgtctatattatcgtttgtaac
atcggtacgggtattcatttatcacaaaaaaaacttctctaaatgagtctactgctagaa
aacctcatcgaagaagataccatattttttgcaggaagtatatctgagtatgatgattta
caaatggttattgccggcgcaaaatccaaatttccaagatctatgctttctatttttaat
atagtacctagaacgatgtcaaaatatgagttggagttgattcataacgagaatatcaca
ggggcaatgtttaccacaatgtataatataagaaacaatttgggtctaggcgatgataaa
ctaactattgaagccattgaaaactatttcttggatcctaacaatgaggttatgcctctt
attattaataatacggatatgactgccgtcattcctaaaaaaagtggtaggagaaagaat
aagaacatggttatcttccgtcaaggatcatcacctatcttgtgtattttcgaaactcgt
aaaaagattaatatttataaagaaaatatggaatccgcgtcgactgagtatacacctatc
ggagacaacaaggctttgatatctaaatatgcgggaattaatatcctgaatgtgtattct
ccttccacatccatgagattgaatgccatttacggattcaccaataaaaataaactagag
aaacttagtactaataaggaactagaatcgtatagttctagccctcttcaagaacccatt
aggttaaatgattttctgggactattggaatgtgttaaaaagaatattcctctaacagat
attccgacaaaggattgattactataaatggagaatgttcctaatgtatactttaatcct
gtgtttatagagcccacgtttaaacattctttattaagtgtttataaacacagattaata
gttttatttgaagtattcgttgtattcattctaatatatgtattttttagatctgaatta
aatatgttcttcatgcctaaacgaaaaatacccgatcctattgatagattacgacgtgct
aatctagcgtgtgaagacgataaattaatgatctatggattaccatggatgacaactcaa
acatctgcgttatcaataaatagtaaaccgatagtgtataaagattgtgcaaagcttttg
cgatcaataaatggatcacaaccagtatctcttaacgatgttcttcgcagatgatgattc
attttttaagtatttggctagtcaagatgatgaatcttcattatctgatatattgcaaat
cactcaatatctagactttctgttattattattgatccaatcaaaaaataaattagaagc
tgtgggtcattgttatgaatctctttcagaggaatacagacaattgacaaaattcacaga
ctctcaagattttaaaaaactgtttaataaggtccctattgttacagatggaagggtcaa
acttaataaaggatatttgttcgactttgtgattagtttgatgcgattcaaaaaagaatc
agctctagctaccaccgcaatagatcctgttagatacatagatcctcgtcgcgatatcgc
attttctaacgtgatggatatattaaagtcgaataaagtgaacaataattattctttatt
gtcatcatgaacggcggacatattcagttgataatcggccccatgttttcaggtaaaagt
acagaattaattagacgagttagacgttatcaaatagctcaatataaatgcgtgaccata
aaatattctaacgataatagatacggaacgggactatggacgcatgataagaataatttt
gcagcattggaagcaactaaactatgtgatgtcttggaagcaattacagatttctccgtg
ataggtatcgatgaaggacagttctttccagacattgttgaattctgtgagcgtatggca
aacgaaggaaaaatagttatagtagccgcactcgatgggacatttcaacgtaaaccgttt
aataatattttgaatcttattccattatctgaaatggtggtaaaactaactgcagtgtgt
atgaaatgctttaaggaggcttccttttctaaacgattgggtgaggaaaccgagatagag
ataataggaggtaatgatatgtatcaatcggtgtgtagaaagtgttacatcgactcataa
tattatatttttatctaaaaaactaaaaataaacattgattaaattttaatataatactt
aaaaatggatgttgtgtcgttagataaaccgtttatgtattttgaggaaattgataatga
gttagattacgaaccagaaagtgcaaatgaggtcgcaaaaaaactgccgtatcaaggaca
gttaaaactattactaggagaattattttttcttagtaagttacaacgacacggtatatt
agatggtgccaccgtagtgtatataggatctgctcccggtacacatatacgttatttgag
agatcatttctataatttaggagtgatcatcaaatggatgctaattgacggccgccatca
tgatcctattctaaatggattgcgtgacgtgactctagtgactcggttcgttgatgagga
atatctacgatccatcaaaaaacaactgcatccttctaagattattttaatttctgatgt
gagatccaaacgaggaggaaatgaacctagtacggcggatttactaagtaattacgctct
acaaaatgtcatgattagtattttaaaccccgtggcatctagtcttaaatggagatgccc
gtttccagatcaatggatcaaggacttttacatcccacacggtaataaaatgttacaacc
ttttgctccttcatattcagctgaaatgagattattaagtatttataccggtgagaacat
gagactgactcgagttaccaaatcagacgctgtaaattatgaaaaaaagatgtactacct
taataagatcgtccgtaacaaagtagttgttaactttgattatcctaatcaggaatatga
ctattttcacatgtactttatgttgaggaccgtatactgcaataaaacatttcctactac
taaagcaaaggtactatttctacaacaatctatatttcgtttcttaaatattccaacaac
atcaactgaaaaagttagtcatgaaccaatacaacgtaaagtatctagcaaagattctat
gtctaaaaacagaaatagcaagagatccgtacgcggtaataaatagaaacgtgctactga
gatatactaccgatatagagtataatgatttagttactttaataaccgttagacataaaa
ttgattctatgaaaactgtgtttcaggtatttaacgaatcatccataaattatactccgg
ttgatgatgattatggagaaccaatcattataacatcgtatcttcaaaaaggtcataaca
agtttcctgtaaattttctatacatagatgtggtaatatctgacttatttcctagctttg
ttagactagatactacagaaactaatatagttaatagtgtactacaaacaggcgatggta
aaaagactcttcgtcttcccaaaatgttagagacggaaatagttgtcaagattctctatc
gtcctaatataccattaaaaattgttagatttttccgcaataacatggtaactggagtag
agatagccgatagatctgttatttcagtcgctgattaatcaattagtagagagatagaac
attattatatcttatatctgtttagaaaaatgctaatattaaaatagctaacgctagtaa
tccaatcggaagccatttgatatctataatagggtatctaatttcctgattcagatagcg
gacagctatattctcggtagctactcgtttggaatcacaaacattatttacatctaattt
actatctgtaatggaaacgtttcccaatgaaatggtacaatcagatacattacatcttga
tatatttttttttaaagaggctggtaacaacgcatcgcttcgtttacatggctcgtacca
acaataatagggtaatcttgtatctattcctatccgtactatgcttttatcaggataaat
acatttacatcgtatatcgtctttgttagcatcacagaatgcataaatttgttcgtccgt
catgataaaaatttaaagtgtaaatataacttatttatagttgtaataaaaagggaaatt
tgattgtataccttcggttctttaaaagaaactgacttgataaaatggctgtaatctcta
aggttacgtatagtctatatgatcaaaaagagattaatgctacagatattatcattagtc
atgttaaaaatgacgacgatatcggtaccgttaaagatggtagactaggtgctatggatg
gggcattatgtaagacttgtgggaaaacggaattggaatgtttcggtcactggggtaaag
taagtatttataaaactcatatagttaagcctgaatttatttcagaaattattcgtttac
tgaatcatatatgtattcactgcggattattgcgttcacgagaaccgtattccgacgata
ttaacctaaaagagttatcgggacacgctcttaggagattaaaggataaaatattatcca
agaaaaagtcatgttggaacagcgaatgtatgcaaccgtatcaaaaaattactttttcaa
agaaaaaggtttgtttcgtcaacaagttggatgatattaacgttcctaattctctcatct
atcaaaagttaatttctattcatgaaaagttttggccattattagaaattcatcaatatc
cagctaacttattttatacagactactttcctattcctccgttgattattagaccggcta
ttagtttttggatagatagtatacccaaagagaccaatgaattaacttacttattaggta
tgatcgttaagaattgtaacttgaatgcggatgaacaggttatccagaaggcggtaatag
aatacgatgatattaaaattatttctaataacactaccagtatcaatttatcatatatca
catccggcaaaaataatatgattagaagttatatcgtcgcccggcgaaaagatcagaccg
ctagatctgtaattggtcccagtacatctatcaccgttaatgaggtaggaatgcccgcat
atattagaaatacacttacagaaaagatatttgttaatgcctttacagtggataaagtta
aacagctattagcgtcaaaccaagttaaattttactttaataaacgattaaaccaattaa
cgagaatacgccaaggaaagtttatcaaaaataaaatacatttattgcctggtgattggg
tagaagtagctgttcaagaatatacaagtattatttttggaagacagccgtctctacata
gatacaacgtcatcgcttcatctatcagagctaccgaaggagatactatcaaaatatctc
ccggaattgccaactctcaaaatgctgatttcgacggagatgaagaatggatgatattgg
agcaaaatcccaaagccgtagttgaacaaagtattcttatgtatccgacgacgttactca
aacacgatattcatggagcccccgtttatggatctattcaagatgaaatcgtagcagcgt
attcattgtttaggatacaagatctttgtatagatgaagtattgaacatcttggggaaat
atggaagagagttcgatcctaaaggtaaatgtaaattcagcggtaaagatatctatactt
acttgataggtgaaaagattaattatccgggtctcttaaaggatggtgaaattattgcaa
acgacgtagatagtaattttgttgtggctatgaggcatctctcattggccggactcttat
ccgatcataagtcgaacgtggaaggtatcaactttattatcaagtcatcttatgttttta
agagatatctatctatttacggttttggggtgacattcaaagatctgagaccaaattcga
cgttcactaataaattggaggccatcaacgtagaaaaaatagaacttatcaaagaagcat
acgccaaatatctcaaagatgtaagagacgggaaaatagttccattatctaaagctttag
aggcggactacgtggaatccatgttatccaacttgacaaatcttaatatcagagagatag
aagaacatatgagacaaacgctgatagatgatccagataataatctcctgaaaatggcta
aggcgggttataaagtaaatcccacagaactaatgtatattctaggtacttatggacaac
agaggatagatggcgaaccagcagagactcgagtattgggtagagtcttaccttactatc
ttccagactctaaggatccagaaggaagaggttatattcttaattctttaacaaaaggat
taacgggttctcaatattacttttcgatgctggttgcaagatctcaatctactgatatcg
tctgtgaaacatcacgtaccggaacactggctagaaaaatcattaaaaagatggaggata
tggtggtcgacggatacggacaagtagttataggtaatacgctcatcaagtacgccgcca
attataccaaaattctaggctcagtatgtaaacctgtagatcttatctatccagatgagt
ccatgacttggtatttggaaattagtgctctgtggaataaaataaaacagggattcgttt
actctcagaaacagaaacttgcaaagaagacattggcgccgtttaatttcctagtattcg
tcaaacccaccactgaggataatgctattaaggttaaggatctgtacgatatgattcata
acgtcattgatgatgtgagagagaaatacttctttacggtatctaatatagattttatgg
agtatatattcttgacgcatcttaatccttctagaattagaattacaaaagaaacggcta
tcactatctttgaaaagttctatgaaaaactcaattatactctaggtggtggaactccta
ttggaattatttctgcacaggtattgtctgagaagtttacacaacaagccctatccagtt
ttcacactactgaaaagagtggtgccgtcaaacaaaaacttggtttcaacgagtttaata
acctgactaatttgagtaagaataagaccgaaattatcactctggtatccgatgatatct
ctaaacttcaatctgttaagattaatttcgaatttgtatgtttgggagaattaaatccag
acatcactcttcgaaaagaaacagatagatatgtagtagatataatagtcaatagattat
acatcaagagagcagaaattaccgaattagtcgtcgaatatatgattgaacgattcatct
cctttagcgtcattgtaaaggaatggggtatggaaacattcattgaggatgaggataata
tcagatttactgtctacctaaatttcgttgaaccggaggaattgaatcttagtaagttta
tgatggttcttccgggtgccgccaacaagggtaagattagtaaattcaagattcctatct
ctgattatacaggttatgacgacttcaatcaaacaaaaaagctcaataagatgactgtag
aactcatgaatctaaaagaattgggttctttcgatttggagaacgtcaacgtgtatcctg
gagtatggaatacatacgatatcttcggtatcgaggccgctcgtggatacttgtgcgaag
ccatgttaaacacctatggagaaggtttcgattatctgtatcagccttgtgatcttctcg
ctagtttactatgtgctagttacgaaccagaatcagtgaataaattcaagttcggcgcag
ctagtactcttaaaagagctacgttcggagacaataaagcattgttaaacgcggctcttc
ataaaaagtcagaacctattaacgataatagtagctgccacttttttagcaaggtcccta
atataggaactggatattacaaatactttatcgacttgggtcttctcatgagaatggaaa
ggaaactatctgataagatatcttctcaaaagatcaaggagatggaagaaacagaagact
tttaattcttatcaataacatatttttctatgatctgtcttttaaacgatggattttcca
caaatgcgcctctcaagtccctcatagaatgatacacgtataaaaaatatagcataggcg
atgactccttatttttagacattagatatgccaaaatcatagccccgcttctatttactc
ccgcagcacaatgaaccaacacgggctcgtttcgttgatcacatttagataagaaggcgg
tcacgtcgtcaaaatatttactaatatcggtagttgtatcatctaccaacggtatatgaa
taatattaatattagagttaggcaatgtatatttatccatcgtcaaatttaaaacatatt
tgaacttaacttcagatgatggtgcatccatagcatttttataatttcccaaatacacat
tattggttactcttgtcattatagtgggagatttggctctgtgcatatctcctgtcgaac
gtagcagtaagtatttatacaaacttttcttatccatttataacgtacaaatggataaaa
ctactttatcagtaaacgcgtgtaatttagaatacgttagagaaaaggctatagtaggcg
tacaagcagccaagacatcaacacttatattctttgttattatattggcaattagcgcgc
tattactctggtttcagacgtctgataatccagtctttaatgaattaacgagatatatgc
gaattaaaaatacggttaacgattggaaatcattaacggatagcaaaacaaaattagaaa
gtgatagaggtagacttctagccgctggtaaggatgacatattcgacttcaaatgtgtgg
atttcggtgcctattttatagctatgcgattggataaaaaaacatatctgccgcaagcta
ttaggcgaggtactggagacgcgtggatggttaaaaaggcggcaaaggtcgatccatctg
ctcaacaattttgtcagtatttgataaaacacaagtctaataatgttattacttgtggta
atgagatgttaaatgaattaggttatagcggttattttatgtcgccgcattggtgttccg
atcttagtaatatggaatagtttagataaatgctgtaacaaatgttcctgtaaggaacca
taacagtttagatttaacgttaaagatgagcataaacataataaacaaaattacaatcaa
acctataacattaatatcaaacaatccaaaaaatgaaatcagtggagtagtaaacgcgta
cataactcctggataacgtttagcagctgccgttcctattctagaccaaaaatttggttt
catgttttcgaagcggtgttctgcaacaagtcggggatcgtgttctacatatttggcggc
gttatccagtatctgcctattgatcttcatttcgttttcgattctggctatttcaaaata
aaatcccgatgatagacctccagactttataatttcatctacaatgttcagagcagtagt
aactctaataatataggctgataagctaacatcataccctcctgtatatgtgaatatggc
atgatctttgtccattacaagctcggttttaactttatttcctgtaataatttctctcat
ctgtaggatatctattttcttatcatgcattgccttcaagacgggacgaagaaacgtaat
atcctcaataacgttatcgttttctacaataactacatattctacctttttattttctaa
ctcggtaaaaaatttagaatcccatagggctaaatgtctagcgatatttcttttcgtttc
ctctgtacacatagtgttacaaaaccctgaaaagaagtgagtatacttgtcatcatttct
aatgtttcctccagtccactgtataaacgcataatccttgtaatgatctggatcatcctt
gactatcacaacatctcttttttctggcataacttcgttgtccttcacatcatcgaactt
ctgatcattaatatgctcatgaacattaggaaatgtttctgatgggggtctatcaataac
tggcacaacaataacaggagttttcgccgccgccatttagttattgaaattaatcatata
caactctctaatacgagttatattttcgtctatccattgtttcacattgacatatttcga
caaaaagatataaaatgcatattccaatgcttctctgtttaatgaattactaaaatatac
aaacacgtcgctgtctggcaataaatgatatcttagaatattgtaacaatttattttgta
ttgcacatgttcgtgatctatgagttcttcttcgaatggcatcggatctccgaatctgaa
aacgtataaataggagttagaataataatatttgagagtattggtaatgtataaactctt
tagcggtataattagtttttttctctcgatttctatttttagatgggatggaaaaatgac
taattttgtagcattagtatcatgaactctaatcaagatcttaatatcttcgtcacacgt
cagctctttgaagtttttaagagatgcatcagttggttccacggatggagtaggtgcaac
aattttttgttcgatacatgtatgaactggagccattgtcttaactataatggtgcttgt
atcgaaaaactttaatgcagatagcggaagctcttcgccacgactttctacgtcgtaatt
gggttctaatgccgatctctgaatggatactagttttctaagttctaatgtgattctctg
aaaatgtaaatccaattcctccggcattatagatgtgtatacatcggtaaataaaactat
agtatccaacgatcccttctcgcaaattctagtcttaaccaagaaatcgtatataactac
ggagatggcgtatttaagagtggattcttctaccgttttgttcttggattttatataaga
aactataaagtccgcactactgttaagaatgattactaacgcaactatatagtttaaatt
aagcatcttggaaacataaaataactctgtagacgatacttgactttcgaataagtttgc
agacaaacgaagaaagaacagacctctcttaatttcagaagaaaactttttttcgtattc
ctgacgtctagagtttatatcaataagaaagttaagaattagtcggttaatgttgtattt
cattacccaagtttgagatttcataatattatcaaaagacatgataatattaaagataaa
gcgctgactatgaacgaaatagctatatggttcgctcaagaatatagtcttgttaaacgt
ggaaacgataactgtatttttaatcacgtcagcggcatctaaattaaatataggtatatt
tattccacacactttacaatatgccacaccatcttcgtaataaataaattcgttagcaaa
gttattaattttagtgaaatagttagcgtcaactttcatagcttccttcaatctaatttg
atgctcacacggtgcgaattctactttaacatcccttttccatgcctcaggttcatcgat
ctctataatatctagtttcttgcgtttcacaaacacgggctcgtctctcgcgatgagatc
tgtatagtaactatgtaaatgataactagatagaaagatgtagctatatagatgacgatc
ctttaagagaggtatgatgactttaccccaatcagatagactgttgttatggtcttcgga
aaaagaatttttataaatttttccagtattttccaaatatacgtacttgacatctaaaaa
atccttaatgataataggaatggataatccgtctattttataaagaaatacatatcgcac
attatacttttttttggaaatgggaataccgatgtgtctacataaatacgcaaagtctaa
atattttttagagaatcttagttggtccaaattcttttccaagtacggtaatagattttt
catattgaacggtatcttcttgatctctggttctaattccgcattaaatgatgaaactaa
gtcactatttttataactaacgattacatcacctctatcatcatttaccaggatactgat
cttcttttgtcgtaaatacatgtctaatgtgttaaaaaaaagatcatacaagttatacgt
catttcatctgtagtattcttgtcattgaaggataaactcgtactaatctcttctttaac
agtctgttcaaatttatatcctatatacgaaaaaatagcaaccagtgtttgatcatccgc
gtcaatattctgttctatcgtagtgtataacaatcttatatcttcttctgtgatagtcga
tacgttataaaggttgataacgaaaatatttttatttcgtgaaataaagtcatcgtagga
ttttggacttatattcgcgtctagtagatatgcttttatttttggaatgatctcaattag
aatagtctctttagagtccatttaaagttacaaacaactaggaaattggtttatgatgta
taatttttttagtttttatagattctttattctatacttaaaaaatgaaaataaatacaa
aggttcttgagggttgtgttaattgaaagcgagaaataatcataaattatttcattatcg
cgatatccgttaagtttgtatcgtaatggcgtggtcaattacgaataaagcggatactag
tagtttcacaaagatggctgaaatcagagctcatctaagaaatagcgctgaaaataaaga
taaaaacgaggatattttcccagaagatgtaataattccatctactaagcccaaaaccaa
acgaaccactactcgtaaaccagcggctactaaaagatcaaccaaaaaggaggaagtgga
agaagaagtagttatagaggaatatcatcaaacaactgaagaaaattctccatctcctgg
agtcggcgacattgtagaaagcgtggccgctgtagatctcgatgatagcgacggggatga
tgaacctatggtacaagttgaagctaaagtaaatcatagtgctagaagcgatctctctga
cctaaaggtggctaccgacaatatcgttaaagatcttaagaaaattattactagaatctc
tgcagtatcgactgttctagaggatgttcaagcagctggtatctctagacaatttacttc
tatgactaaagctattacaacactatctgatctagtcaccgagggaaaatctaaagttgt
tcgtaaaaaagttaaaacttgtaagaagtaaatgcgtgcacttttttataaagatggtaa
actgtttaccgataataattttttaaatcctgtatcagacgataatccagcgtatgaggt
tttgcaacatgttaaaattcctactcatttaacagatgtagtagtatatgaacaaacgtg
ggaggaggcgttaactagattaatttttgtgggaagtgattcaaaaggacgtagacaata
cttttacggaaaaatgcatgtacagaatcgcaacgctaaaagagatcgtatttttgttag
agtatataacgttatgaaacgaattaattgttttataaacaaaaatataaagaaatcgtc
cacagattccaattatcagttggcggtttttatgttaatggaaactatgttttttattag
atttggtaaaatgaaatatcttaaggagaatgaaacagtagggttattaacactaaaaaa
taaacacatagaaataagtcccgatgaaatagttatcaagtttgtaggaaaggacaaagt
ttcacatgaatttgttgttcataagtctaatagactatataaaccgctattgaaactgac
ggatgattctagtcccgaagaatttctgttcaacaaactaagtgaacgaaaggtatacga
atgtatcaaacagtttggtattagaatcaaggatctccgaacgtatggagtcaattatac
gtttttatataatttttggacaaatgtaaagtccatatctcctcttccatcaccaaaaaa
gttaatagcgttaactatcaaacaaactgctgaagtggtaggtcatactccatcaatttc
aaaaagagcttatatggcaacgactattttagaaatggtaaaggataaaaattttttaga
tgtagtatctaaaactacgttcgatgaattcctatctatagtcgtagatcacgttaaatc
atctacggatggatgatatagatctttacacaaataattacaagaccgataaatggaaat
ggataagcgtatgaaatctctcgcaatgacagctttcttcggagagctaaacacattaga
tattatggcgttgataatgtctatatttaaacgccatccaaacaataccattttttcagt
ggataaggatggtcagtttatgattgatttcgaatacgatacttataaggcttctcaata
tttggatctgaccctcactccgatatctggagatgaatgcaagactcacgcatcgagtat
agccgaacaattggcgtgtgtggatattattaaagaggatattagcgaatatatcaaaac
tactccccgtcttaaacgatttataaaaaaataccgcaatagatcagatactcgtatcag
tcgagatacagaaaagcttaaaatagctctagctaaaggcatagattacgaatatataaa
agacgcttgttaataagtaaatgaaaaaaaatagtcgtttataataaaacacgatggatg
ccaacgtagtatcatcttctactattgcgacgtatatagacgctttagcaaagaatgctt
cagaattagaacagaggtctaccgcatacgaaataaataatgaattggaactagtattta
ttaagccgccattgattactttgacaaatgtagtaaatatctccacgattcaagaatcgt
ttattcgatttaccgttactaataaggaaggtgtcaaaattagaactaagattccattat
ctaaggtacatggtctagatgtaaaaaatgtacagttagtagatgctatagataacatag
tttgggaaaagaaatcattagtgacggaaaatcgtcttcacaaagaatgcttgttgagac
tatcgacagaggaacgtcatatatttttggattacaagaaatatggatcctctatccgac
tagaattagtcaatcttattcaagcaaaaacaaaaaactttacgatagactttaagctaa
aatattttctaggatccggtgcccaatctaaaagttctttattgcacgctattaatcatc
caaagtcaaggccgaatacatctctggaaatagaatttacacctagagacaatgaaaaag
ttccatatgatgaactaataaaggaattgacgactctctcgcgtcatatatttatggctt
ctccagagaatgtaattctttctccgcctattaacgcacctataaagacttttatgttgc
ctaaacaagatatagtaggtctggatctggaaaatctatatgccgtaactaagactgatg
gcattcctataactatcagagttacatcaaaagggttgtattgttattttacacatcttg
gttatattattagatatcctgttaagagaataatagattccgaagtagtagtctttggtg
aggcagttaaggataagaactggactgtatatctcattaagctaatagagccaaatgcaa
tcagcgatagactagaagaaagtaagtatgttgaatctaaactagtggatatttgtgatc
ggatagtattcaagtcaaagaaatacgaaggtccgtttactacaactagtgaagtcgtcg
atatgttatctacatatttaccaaagcaaccagaaggtgttattctgttctattcaaagg
gacctaaatctaacattgattttaaaattaaaaaggaaaatactatagaccaaactgcga
atgtagtatttaggtacatgtccagtgaaccaattatctttggagagtcgtctatcttta
tagagtataagaaatttagcaacgataaaggctttcctaaagaatatggttctggtaaga
ttgtgttatacaacggcgttaattatctaaataatatctattgtttggaatatattaata
cacataatgaagtgggtattaagtccgtggttgtacctattaagtttatagcagaattct
tagtcaatggagaaatacttaaacctagaatcgataaaaccatgaaatatattaactcag
aagactattatggaaatcaacataatatcatagtcgaacatttaagagatcaaagcatca
aaataggtgatgtctttaacgaggataaactatcggatgtgggacatcaatacgccaata
atgataaatttagattaaatccagaagttagttattttacgaataaacgaactagaggac
cgttgggaattttatcgaactacgtcaagactcttcttatttctatgtattgttccaaaa
catttttagacgattccaacaaacgaaaggtattggcgattgattttggaaacggtgctg
acctggaaaaatacttttatggagagattgcgttattggtagcgacggatccggatgctg
atgctatagctagaggaaatgaaagatacaacaaattaaattctggaattaaaaccaagt
actacaaatttgactacattcaggaaactattcgatccgatacatttgtctctagtgtca
gagaagtattctattttggaaagtttaatatcatcgactggcagtttgctatccattatt
ctttccatccaagacattatgctacagtcatgaataacttatccgaactaactgcttctg
ggggcaaggtattgattactaccatggatggagacaaattatcaaaattaaccgataaaa
agacttttataattcataagaatctacctagtagtgaaaactatatgtctgtagaaaaaa
tagctgatgatagaatattggtatataatccatcaacaatgtctacaccaatgactgaat
acattatcaaaaagaacgatatagtcagagtgtttaacgaatacggatttgttcttgtag
ataacgttgatttcgccacaattatagaacgaagtaaaaagtttattaatggcgcatcta
caatggaagatagaccatctacaagaaactttttcgaactaaatagaggagctattaaat
gtgaaggtttagatgtcgaagacttacttagttactatgttgtttatgtcttttctaagc
ggtaaataataatatggtatgggttctgatctccccgttctaaatgcattaaataattcc
aatagagcgatttttgttcctataggaccttccaactgtggatactctgtattgttaata
gatatattaatacttttgtcaggtaacagaggttctacgtcttctaaaaataaaagtttt
ataacatctggcctgttcataaataaaaacttggcgattctatatatactcttattatca
aatctagccattgtcttatagatgtgagctactgtaggtgtaccatttgattttctttct
aatactatatatttctctcgaagaagttcttgtacatcatctgggaataaaatactactg
ttgagtaaatcagttattttttttatatcgatattgatggacatttttatagttaaggat
aataagtatcccaaagtagataacgacgataacgaagtatttatacttttaggaaatcac
aatgactttatcagatcaaaattaacaaaattaaaggagcatgtatttttttctgaatat
attgtgactccagataaatatggatctttatgcgtcgaattaaatgggtctagttttcag
cacggtggtagatatatagaggtggaggaatttatagatgctggaagacaagttagatgg
tgttctacatccaatcatatatctgaagatatacacactgataaatttgtcatttatgat
atttatacgtttgattcgttcaagaataaacgattggtatttgtacaggtgcctccatca
ttaggagatgatagctatttgactaatccgttattttctccgtattatcgtaattcagta
gccagacaaatggtcaatgatatgatttttaatcaagattcatttttaaaatatttatta
gaacatctgattagaagccactatagagtttctaaacatataacaatagttagatacaag
gataccgaagaattaaatctaacgagaatatgttataatagagataagtttaaggcgttt
gtattcgcttggtttaacggcgtttcggaaaatgaaaaggtactagatacgtataaaaag
gtatctaatttgatataatgaattcagtgactgtatcacacgcaccatatactattactt
atcacgatgattgggaaccagtaatgagtcaattggtagagttttataacgaagtagcca
gttggctgctacgagacgagacgtcgcctattcctgataagttctttatacagttgaaac
aaccgcttagaaataaacgagtatgtgtgtgtggtatagatccgtatccgaaagatggaa
ctggtgtaccgttcgaatcaccaaattttacaaaaaaatcaattaaggagatagcttcat
ctatatctagattaaccggagtaattgattataaaggttataaccttaatataatagacg
gggttataccctggaattattacttaagttgtaaattaggagaaacaaaaagtcacgcga
tttactgggataagatttctaagttactgctgcagcatataactaaacacgttagtgttc
tttattgtttgggtaaaacagatttctcaaatatacgggcaaagttagaatctccagtaa
ctaccatagtgggatatcatccagcggccagagaccgccaattcgagaaagatcgatcat
ttgaaattatcaacgttttactggaattagacaacaaggcacctataaattgggctcaag
ggtttatttattaatgctttagtgaaattttaacttgtgttctaaatggatgcggctatt
agaggtaatgatgttatctttgttcttaagactataggtgtcccgtcagcatgcagacaa
aatgaagatccaagatttgtagaagcatttaaatgcgacgagttagaaagatatattgag
aataatccagaatgtacactattcgaaagtcttagggatgaggaagcatactctatagtc
agaattttcatggatgtagatttagacgcgtgtctagacgaaatagattatttaacggct
attcaagattttattatcgaggtgtcaaactgtgtagctagattcgcgtttacagaatgc
ggtgccattcatgaaaatgtaataaaatccatgagatctaatttttcattgactaagtct
acaaatagagataaaacaagttttcatattatctttttagacacgtataccactatggat
acattgatagctatgaaacgaacactattagaattaagtagatcatctgaaaatccacta
acaagatcgatagacactgccgtatataggagaaaaacaactcttcgggttgtaggtact
aggaaaaatccaaattgcgacactattcatgtaatgcaaccaccgcatgataatatagaa
gattacctattcacttacgtggatatgaacaacaatagttattacttttctctacaacga
cgattggaggatttagttcctgataagttatgggaaccagggtttatttcattcgaagac
gctataaaaagagtttcaaaaatattcattaattctataataaactttaatgatctcgat
gaaaataattttacaacggtaccactggtcatagattacgtaacaccttgtgcattatgt
aaaaaacgatcgcataaacatccgcatcaactatcgttggaaaatggtgctattagaatt
tacaaaactggtaatccacatagttgtaaagttaaaattgttccgttggatggtaataaa
ctgtttaatattgcacaaagaattttagacactaactctgttttattaaccgaacgagga
gaccatatagtttggattaataattcatggaaatttaacagcgaagaacccttgataaca
aaactaattctgtcaataagacatcaactacctaaggaatattcaagcgaattactctgt
ccgaggaaacgaaagactgtagaagctaacatacgagacatgttagtagattcagtagag
accgatacctatccggataaacttccgtttaaaaatggtgtattggacctggtagacgga
atgttttactctggagatgatgctaaaaaatatacgtgtactgtatcaaccggatttaaa
tttgacgatacaaagttcgtcgaagacagtccagaaatggaagagttaatgaatatcatt
aacgatatccaaccattaacggatgaaaataagaaaaatagagagttatacgaaaaaact
ttatctagttgtttatgcggtgctaccaaaggatgtttaacattcttttttggagaaacg
gcaactggaaagtcgacaaccaaacgtttgttaaagtctgctatcggtgacctgtttgtt
gagacgggtcaaacaattttaacagatgtattggataaaggacctaatccatttatcgct
aacatgcatttgaaaagatctgtattctgtagcgaactacccgattttgcatgtagtggg
tcaaagaaaatcagatctgataatattaaaaagttgacagaaccttgtgtcattggaaga
ccgtgtttctccaataaaattaataatagaaaccatgctacaatcattatcgatactaat
tacaaacctgtctttgataggatagataacgcattaatgagaagaattgccgtcgtgcga
ttcagaacacacttttctcaaccttctggtagagaggctgctgaaaataatgacgcgtac
gataaagtcaaactattagacgaggggttagatggtaaaatacaaaataatagatataga
ttcgcatttctatacttgttggtgaaatggtacagaaaatatcatgttcctattatgaaa
ctatatcctacaccggaagagattccggactttgcattctatctcaaaataggtactctg
ttggtatctagctctgtaaagcatattccattaatgacggacctctccaaaaagggatat
atattgtacgataatgtggtcactcttccgttgactactttccaacagaaaatatccaag
tattttaattctagactatttggacacgatatagagagcttcatcaatagacataagaaa
tttgccaatgttagtgatgaatatctgcaatatatattcatagaggatatttcatctccg
taaatatatgccatatatttatagaagatatcacatatctaaatgaataccggaatcata
gatttatttgataatcatgttgatagtataccaactatattacctcatcagttagctact
ctagattatctagttagaactatcatagatgagaacagaagcgtgttattgttccatatt
atgggatcaggtaaaacaataatcgctttgttgttcgccttggtagcttccagatttaaa
aaggtttacattctagtgccgaacatcaacatcttaaaaattttcaattataatatgggt
gtagctatgaacttgtttaatgacgaattcatagccgagaatatctttattcattccaca
acaagtttttattctcttaattataacgataacgtcattaattataacggattatctcgc
tacaataactctatttttatcgttgatgaggcacataatatctttgggaataatactgga
gaacttatgaccgtgataaaaaataaaaacaagattccttttctactattgtctggatct
cccattactaacacacctaatacgctgggtcatattatagatttaatgtccgaagagacg
atagattttggtgagattattagtcgtggtaagaaagtaattcagacacttcttaacgaa
cgcggtgtgaatgtactcaaggatttgcttaaaggaagaatatcatattacgaaatgcct
gataaagatctaccaacgataagatatcacggacgtaagtttctagatactagagtagta
tattgtcacatgtctaaacttcaagagagagattatatgattactagacgacagctatgt
tatcatgaaatgtttgataaaaatatgtataacgtgtcaatggcagtattgggacaactt
aatctgatgaataatttagatactttatttcaggaacaggataaggaattgtacccaaat
ctgaaaataaataatggcgtgttatacggcgaagaattggtaacgttaaacattagttcc
aaatttaaatactttatcaatcggatacagacactcaacggaaaacattttatatacttt
tctaattctacatatggcggattggtaattaaatatatcatgctcagtaatggatattct
gaatataatggttctcagggaactaatccacatatgataaacggcaaaccaaaaacattt
gctatcgttactagtaaaatgaaatcgtctttagaggatctattagatgtgtataattct
cctgaaaacgatgatggtagtcaattgatgtttttgttttcgtcaaacattatgtccgaa
tcctatactctgaaagaggtaaggcatatttggtttatgactatcccggatactttttct
caatacaaccaaattcttggacgatctattagaaaattctcttacgccgatatttctgaa
cccgttaatgtatatcttttagccgccgtatattccgatttcaatgacgaagtgacgtca
ttaaacgattacacacaggatgaattgattaatgttttaccatttgacatcaaaaagctg
ttgtatctaaaatttaagacgaaagaaacgaatagaatatactctattcttcaagagatg
tctgaaacgtattctcttccaccacatccatcaattgtaaaagttttattgggagaattg
gtcagacaatttttttataataattctcgtattaagtataacgactccaagttacttaaa
atggttacatcagttataaaaaataaagaagacgctaggaattacatagatgatattgta
aacggtcacttctttgtatcgaataaagtatttgataaatctcttttatacaaatacgaa
aacgatattattacagtaccgtttagactttcctacgaaccatttgtttggggagttaac
tttcgtaaagaatataacgtggtatcttctccataaaactgatgagatatataaagaaat
aaatgtcgagctttgttaccaatggataccttccagttacattggaaccacatgagctaa
cgttagacataaaaactaatattaggaatgccgtatataagacgtatctccatagagaaa
ttagtggtaaaatggccaagaaaatagaaattcgtgaagacgtggaattacctctcggcg
aaatagttaataattctgtagttataaacgttccgtgtgtaataacctacgcgtattatc
acgttggggatatagtcagaggaacattaaacatcgaagatgaatcaaatgtaactattc
aatgtggagatttaatctgcaaactaagtagagattcgggtactgtatcatttagcgatt
caaagtactgcttttttcgaaatggtaatgcgtatgacaatggcagcgaagtcactgccg
ttctaatggaggctcaacaaggtatcgaatctagttttgtttttctcgcgaatatcgtcg
actcataagaaagagaatagcggtaagtataaacacgaatactatggcaataattgcgaa
tgttttattcccttcgatatatttttgataatatgaaaaacatgtctctctcaaatcgga
caaccatctcataaaatagttatctcgcgctggcgaggtggttgccgctcgtataatctc
cccagaataatatacttctgtgtcgtcgttcaatttatacggatttctatagttctctgt
tatataatgcggttttccatcatgattagacgacgacaatagtgttctaaatttagatag
ttgatcagaatgaatgtttattggcgttgggaaaattatccataccgcgtcagcagagtg
gttgatagttgttcctagatatgtaaaataatccaacttactaggcagtaaattgtctag
ataaaatactgaatcaaacggtgcagacgtattggcggatctaatggaatccaattgatt
gactatcttttgaaaatatacatttttatgatccgatacttgtaagaatatagcaacaat
gataattccatcatcatgtttttttgcctcttcataagaactatattttttcttattcca
atgaacaagattaatctctccagagtatttgtacacatctatcaagtgattggatccata
atcgtcttcctttccccaatatatatgtaatgatgataacacatattcattggggagaaa
ccctccacttatatatcctcctttaaaattaatccttactagttttccagtattctggat
agtggttggtttcgactcattataatgtatgtctaacggcttcaatcgcgcgttagaaat
tgcttttttagtttctatattaataggagatagttgttgagtcatagtaaaaatgaaatg
ataactgtttagaaatagctcttagtatgggaattacaatggatgaggaagtgatatttg
aaactcctagagaattaatatctattaaacgaataaaagatattccaagatcaaaagaca
cgcacgtgtttgctgcgtgtataacaagtgacggatatccgttaataggagctagaagaa
cttcattcgcattccaagcgatattatctcaacaaaattcagattctatctttagagtat
ccactaaactattacggtttatgtactacaatgaactaagagaaatctttagacggttga
gaaaaggttctatcaacaatatcgatcctcacttcgaagagttaatattattgggtggta
aactagataaaaaggaatctattaaagattgtttaagaagagaattaaaagaggaaagtg
atgaacgtataacggtaaaagaattcggaaatgtaattctaaaacttacaacgcgcgata
aattatttaataaagtatatataggttattgcatggcgtgttttattaatcaatcgttgg
aggatttatcgcatactagtatttacaatgtagaaattagaaagattaaatcattaaatg
attgtattaacgacgataaatacgaatatctgtcttatatttataatatgctagttaata
gtaaatgaacttttacagatctagtataattagtcagattattaagtataatagacgact
agctaagtctattatttgcgaggatgactctcaaattattacactcacggcattcgttaa
cgaatgcctatggtgtcataaacgagtatccgtgtccgctattttattaactactgataa
caaaatattagtatgtaacagacgagatagttttctctattctgaaataattagaactag
aaacatgtctagaaagaaacgattatttctgaattattccaattatttgaacaaacagga
aagaagtatactatcgtcatttttttctctagatccagctactgctgataatgatagaat
agacgctatttatccgggtggcatacccaaaaggggtgagaacgttccagagtgtttatc
cagggaaataaaagaagaagttaatatagacaattcttttgtattcatagacactcgttt
ttttattcatggtatcatagaagataccattatcaacaaattttttgaggtaattttctt
tgtcggaagaatatctctaacgagtgatcaaattattgatacctttaaaagtaatcatga
aatcaaggatctaatatttttagatccgaattcaggtaatggactccaatacgaaattgc
aaaatatgctctagatactgcaaaacttaaatgttacggccatagaggatgttattacga
atcattaaaaaaattaacggagattgattgattagaaaatataaattaatttaccatcgt
gtatttttataacgggattgtctggcatatcatgtagatagttaccgtctacatcgtata
ctcgaccatctacgcctttaaatcctctatttattgacattaatctattagaattggaat
accaaatattagtaccctcaattagtttattggtaatattttttttagacgatagatcga
tggctcttgaaaccaaggttttccaaccggactcattgtcgatcggtgagaagtcttttt
cattagcatgaatccattctaatgatgtatgtttaaacactctaaacaattggacaaatt
cttttgatttgctttgaatgatttcaaataggtcttcgtctacagtaggcataccattag
ataatctagccattataaagtgcacgtttacatatctacgttctggaggagtaagaacgt
gactattgagacgaatggctcttcctactatctgacgaagagacgcctcgttccaagtca
tatctagaatgaagatatcattgattgagaagaaactaataccctcgcctccactagaag
agaatacgcatgttttaatgcattctccgttagtgtttgattcttggttaaactcagcca
ccgccttgattctagtatctttcgttctagatgagaactctatattagagataccaaaga
ctttgaaatatagtaataagatttctattcctgactgattaacaaatggttcaaagacta
gacatttaccatgggatgctaatattcccaaacatacatctataaatttgacgcttttct
cttttaattcagtaaatagagagatatcagccgcactagcatcccctcccaatagttctc
cccttttaaaggtatctaatgcggatttagaaaattctctatctcttaatgaatttttaa
aatcattatatagggttgctatctcttgcgcgtattcgcccggatcacgattttgtcttt
caggaaagctatcgaacgtaaacgtagtagccatacgtctcagaattctaaatgatgata
tacctgtttttatttcagcgagtttagccttttgataaatctcttcttgctttttcgaca
tattaacgtatcgcattaatactgttttcttagcgaatgatgcagacccttctacgtcat
caaaaatagaaaactcgttattaactatgtacgaacataggcctcctagtttggagacta
attctttttcatcgactagacgtttattctcaaatagcgattggtgttgtaaggatcctg
gtcgcagtaagttaaccaacatggtgaattcttgcacactattaacgataggtgtagccg
ataaacaaatcatcttatggttttttaacgcgatagtcttagataaaaaattatatactg
aacgagtaggacggatcttgccatcttctttgattaatgatttagaaatgaagttatgac
attcatcaatgatgacgcatattctactcttggaattaatagttttgatattagtaaaaa
atttatttctaaaattttgatcatcgtaattaataaaaatacaatccttcgttatctctg
gagcgtatctgagtatagtgttcatccaaggatcttctatcaaagcctttttcaccaata
agataattgcccaattcgtataaatatccttaagatgtttgagaatatatacagtagtca
ttgttttaccgacacctgtttcatgaaacaataaaagagaatgcatactgtctaatccta
agaaaactcttgctacaaaatgttgataatccttgaggcgtactacgtctgatcccatca
tttcaacaggcatattagtagttctgcgcaaggcataatcgatataggccgcgtgtgatt
tactcatttatagtgataagtataactatgttttaaaatcacagcagtagtttaactagt
cttctctgatgtttgttttcgatactttttgaatcagaagtcatactagaataaagcaac
gagtgaacgtaatagagagcttcgtatactctattcgaaaactctaagaacttattaatg
aattccgtatccactggatcgtttaaaatactaaattgaacactgttcacatccttccaa
gaagaagacttagtgacggacttaacatgagacataaataaatccaaattttttttacaa
acatcactagccaccataatggcgctatctttcaaccagctatcgcttacgcattttagc
agtctaacatttttaaagagactacaatatattctcatagtatcgattacacctctaccg
aatagagtgggaagtttaataatacaatatttttcgtttacaaaatcaaataatggtcga
aacacgtcgaaggttaacatcttataatcgctaatgtatagattgttttcagtgagatga
ttattagatttaatagcatctcgttcacgtttgaacagtttattgcgtgcgctgaggtcg
gcaactacggcgtccgctttagtgctacgtccataatactttacgctattaatctttaaa
atttcatagactttatctagatcgctttctggtaacatgatatcatgtgtaaaaagtttt
aacatgtcggtcggcattctatttagatcattaactctagaaatctgaagaaagtaatta
gctccgtattccagactaggtaatgggcttttacctagagacagattaagttctggcaat
gtttcataaaatggaagaaggacatgcgtcccctcccggatattttttacaatttcatcc
atttacaactctatagtttgttttcattattattagttattatctcccataatcttggta
atacttaccccttgatcgtaagataccttatacaggtcattacatacaactaccaattgt
ttttgtacataatagattggatggttgacatccatggtggaataaactactcgaacagat
agtttatctttccccctagatacattggccgtaatagttgtcggcctaaagaatatcttt
ggtgtaaagttaaaagttagggttcttgttccattattgctttttgtcagtagttcatta
taaattctcgagatgggtccgttctctgaatatagaacatcatttccaaatctaacttct
agtctagaaataatatcggtcttattcttaaaatctattcccttgatgaagggatcgtta
atgaacaaatccttggcctttgattcggctgatctattatctccgttatagacgtttcgt
tgactagtccaaagacttacaggaatagatgtatcgatgatgttgatagtatgtgatatg
tgagcaaagactgttctcttggtggcgtcgctatatgttccagtaatggcggaaaacttt
ttagaaatgttatatataaaagaattttttcgtgttccaaacattagcagattagtatga
agataaacactcatattatcaggaacattatcaatttttacatacacatcggcatcttga
atagaaacaacaccatcttctggaacctctacgatctcggcagactccggataaccagtc
ggtggaccatcgctaacaataactagatcatccaacaatctactcacatatgcatctata
taatctttttcatcttgtgagtaccctggatacgaaataaatttattatccgtatttcca
taataaggtttagtataaacagagagagatgttgccgcatgaacttcggttaccgtcgcc
gttggttggtttatttgacctattactctcctaggtttctctataaatgatggtttaatt
tgtacattcttaaccatatatccaataaagctcaattcaggaacataaacaaattctttg
ttgaacgtttcaaagtcgaacgaagagtcacgaataacgatatcggatactggattgaag
gtcaccgttacggtaatttttgaatcggatagtttaagactgctgaatgtatcttccaca
tcaaacggagttttaatataaacgtatactgtagatggttctttaatagtgtcattagga
gttaggccaatagaaatatcattaagttcactagaatatccagaatgtttcaaagcaatt
gtgttattgatacaattattatataattcctcgccctcaatttcccaaataacaccgtta
cacgacgagacagatacatgattaatacatttatatccaacatatggtacgtaaccgaat
cttcccatacctttaacttctggaagttccaaactcagaaccaaatgattaagcgcagta
atatactgatccctaatttcgaagctagcgatagcctgattgtcgggaccatcgtttgtc
ataactccggatagagaaatatattgcggcatatacaaagttggaatttgactatcgacc
gcgaagacattagaccgtttaatagagtcatccccaccgatcaaagaattaatgatagta
ttattcattttctatttaaaatgaaaaagcttacaataaactccgtagagaaatatctat
aatttgtgagttttccttaaagtaacagcttccgtaaacaccgtctttatctcttagtag
gtttattgtatttatgaccttttccttatcttcatagaatactaaaggcaacaaagaaat
ttttggttcttctctaagagctacgtgagacttaaccatagaagccaacgaatccctaca
tattttagaacagaaatatcccacttcaccacccttgtatgtctcaatactaataggtct
aaaaaccaaatcttgattacaaaaccaacacttatcaattacactatttgtcttaataga
cacatctgccatagatttataatactttggtagtatacaagctagtgcttcttctttagc
tggcttaaagactgctttaggtgccgaaataaccacatctggaagacttactcgcttagc
catttaattacggaactattttttatacttctaatgagcaagtagaaaacctctcgtcta
caaaaacatactcatgtccataatcctctaccatagtaacacgttttttagatctcatat
gtgctaaaaagttttcccatactaactgattactattatttttcgtataattcttgaccg
tctgaggttttagatttttagttacggaagtgatatcaaatattttatccaaaaagaatg
agtaattaattgtcttagaaggagtgttttcttggcaaaagaataccaagtgcttaaata
tttctactacttcattaatcttttctgtactcagattcagtttctcatcttttacttgat
tgattatttcaaagactaacttataatcctttttatttattctctcgttagccttaagaa
aactagatacaaaatttgcatctacatcatccgtggatatttgatttttttccatgatat
ccaagagttccgagataatttctccagaacattgatgagacaataatctccgcaatacat
ttctcaaatgaataagtttattagacacatggaagtttgactttttttgtacctttgtac
atttttgaaatacagactcgcaaaaaatacaatattcatatccttgttcagatactatac
cgttgtgtctacaaccgctacataatcgtagattcatgttaacactctacgtatctcgtc
gtccaatattttatataaaaacattttatttctagacgttgccagaaaatcctgtaatac
ttttagttttttgggctgtgaataaagtatcgccctaatattgttaccgtcttccgccaa
tatagtagttaaattatccgagcatgcagaagaacacctcttaggtggattcaatacaat
gttatatttttcgtaccaactcatttaaatatcataatctaaaatagttctgtaatatgt
ctagcgctaatatattgatcataatcctgtgcataaattaagatacaacaatgtctcgaa
atcatcgacatggcttcttccatagttagaagatcatcgtcaaagttagcaacgtgattc
atcaacatttgctgttttgaggcagcaaatactgaaccatcgccattcaaccattcataa
aaaccatcgtctgaatccattgataatttcttgtactggtttttgagagctcgcatcaat
ctagcatttctagctcccggattgaaaacagaaagaggatcgtacatccagggtccattt
tctgtaaatagaatcgtataatgtcccttcaagaagatatcagacgatccacaatcaaag
aattggtctccgagtttgtaacagactgcggactttaacctatacatgataccgtttagc
atgatttctggtgatacatcaattggagtatcatctattagagatctaaagccggtgtaa
cattctccaccaaacatattcttattctgacgtcgttctacataaaacatcattgctcca
ttaacgataacaggggaatgaacagcactacccatcacattagttcccaatggatcaatg
tgtgtaactccagaacatcttccatagcctatgttaggaggagcgaacaccactcttcca
ctattgccatcgaatgccatagaataaatatccttggaattgatagaaatcggactgtcg
gatgttgtgatcatcttcataggattaacaacgatgtatggtgccgcctgaagtttcata
tcgtaactgatgccgttcataggcctagccacagaaaccaacgtaggtctaaatccaact
atagacaaaatagaagccaatatctgttcctcatctgtcataacttgagagcatccagta
tgaataatcttcattagatggggatctaccgcatcatcatcgttacaataaaaaattccc
attctaatgttcataattgcttttctaatcatggtatgcatgtttgctctctgaatctct
gtggaaattagatctgatacacctgtaatcactatcggattatcctccgtaagacgatta
accaacaacatataattataagactttactcttctaaattcataaagttgctggattaga
ctataggtgtctccatgtacatacgcgttctcgagcgcaggaagtttaataccgaatagt
gccatcagaataggatgaatatagtaattagtttctggttttctataaataaaagacaaa
tcttgtgaactagacatatcggtaaaatgcatggattggaatcgtgtagtcgacagaaga
atatgatgattagatggagagtatattttatctaactctttgagttggtcaccgattcta
ggactagctcgagaatgaataagtactaaaggatgagtacatttcacagaaacactagca
ttgttcaatgtgctctttacatgggtaaggagttgaaatagctcgtttctatttgttctg
acaatatttagtttattcataatgttaagcatatcctgaatagtaaagttagatgtgtca
tacttgttagtagttagatatttagcaattgcattcccatcatttctcaatctcgtactc
caatcatgtgtggatgctacttcatctatagaaaccatacaatcctttttggtagtctgt
tgagattgatcatttcctgtacgtttaggtttggtacgttgatttctagcccctgcggat
ataaagtcatcgtctacaatttgggacaatgaattgcatacactacaagacaaagattta
tcagaagtgtgaatatgatcttcatctaccaaagaaagagtttgattagtataactagat
tttagtcctgcgttagatgttaaaaaaacatcgctattgaccacggcttccattatttat
attcgtagtttttactcgaaagcgtgattttaatatccaatcttattacttttggaatcg
ttcaaaacctttgactagttgtagaatttgatctattgccctacgcgtatactcccttgc
atcatatacgttcgtcaccagatcgtttgtttcggcctgaagttggtgcatatctttttc
aacactcgacatgagatccttaagggccatatcgtctagattttgttgagatgttgctcc
tggatttggattttgttgtgctgttgtacatactgtaccaccagtaggtgtaggagtaca
tacagtggccacaataggaggttgaggaggtgtaaccgttggagtagtacaagaaatact
tccatccgattgttgtgtacatgtagttggtaacgtctgagaaggttgggtagatggcgg
tgtcgtcgtcttttgatctttattaaatttagagataatatcctgaacagcattgctcgg
cgtcaacgctggaaggagtgaactcgccggcgcatcagtatctgcagacagccaatcaaa
aagattcatatcagatgatgtattagtttgttgtcgtggttttggtgcggaaccggctgt
ggagttatatgaatagttggttgtagctgttggataggctgtctgctggcggccatcata
ttatctctagctagttgttctcgcaactgtctttgataatacgactcttgagactttagt
cctatttcaatcgcttcatcctttttcgtatccggatccttttcttcagaataatagatt
gacgactttggtgtagaggattctgccagcccctgtgagaacttgttaaagaagtccatt
taaggctttaaaattgaattgcgattataagattaaatggcagacacagacgatattatc
gactatgaatccgatgatctcaccgagtacgaggatgatgaagaagatggggagtcacta
gaaactagtgacatagatcccaaatcttcttataagattgtagaatcagcatccactcat
atagaagatgcgcattccaatcttaaacatatagggaatcatatatctgctcttaaacga
cgctatactagacgtataagtctatttgaaatagcgggtataatagcagaaagctataac
ttgcttcaacgaggaagattacctctagtttcagaattttctgacgaaacgatgaagcaa
aatatgctacatgtaattatacaagagatagaggagggttcttgtcctatagtcatcgaa
aagaacggagaattgttgtcggtaaacgattttgacaaagatggtctaaaattccatcta
gactatattatcaaaatttggaaacttcaaaaacgatattagaatttatacgaatatcgt
tctctaaatgtcacaatcaagtctcgcatgttcagcaatttattgtcgtactttatatcg
tgttcattaacgatatcttgcaaaatagtaatgattctatcttccttcgatagatattct
tcagagattattgtcttatattctttcttgttatcagatatgaatttgataagactttga
acattattgatacccgtctgtttaattttttctacagatattttagttttggcagattct
atcgtatctgtcaatagacatccaacatcgacattcgacgtcaattgtctataaatcaac
gtataaattttagaaataacattagcaaattgttgtgcattgatgtcgttattctgaaac
agtatgattttaggtagcattttcttaacaaagagaacgtatttattgttactcagttga
acagatgatatatccagattactaacgcatctgattccgtataccaaactttcagaagaa
atggtgtacaattgtttgtattcattcaatgtctccttttcagaaattagtttagagtcg
aatactgcaataattttcaagagatagttttcatcagataagattttatttagtgtagat
atgataaaactattgttttgttggagaacttgatacgccgcattctctgtagtcgacgct
ctcaaatgggaaacaatctccattatttttttggaatcggatactatatcttcggtatct
tgacgcagtctagtatacatagagttaagagaaattagagtttgtacattaagcaacatg
tctctaaatgtggctacaaacttttccttttccacatcatctagtttattatataccgat
ttcacaacggcaccagatttaaggaaccagaatgaaaaactctgataactacaatatttc
atcatagttacgattttatcatcttctatagttggtgtgatagcgcatacctttttctcc
aagactggaaccaacgtcataaaaatgtttaaatcaaaatccatatcaacatctgatgcg
ctaagaccagtctcgcgttcaagattatctttactaatggtgacaaactcatcgtataga
actctaagtttgtccattatttatttacagatttagttgtttaatttatttgtgctcttc
cagagttgggatagtatttttctaacgtcggtattatattattaggatctacgttcatat
gtatcataatattaatcatccacgttttgataaatctatctttagcttctgaaataacgt
atttaaacaaaggagaaaaatatttagctacggcatcagacgcaataacattttttgtaa
atgtaacgtatttagacgacagatcttcgttaaaaagttttccatctatgtagaatccat
cggttgttaacaccattcccgcgtcagattgaataggagtttgaatagtttgttttggaa
atagatccttcaataacttatagttgggtgggaaaaaatcgattttatcactagactctt
tcttttttactatcattacctcatgaactatttcttgaatgagtatatgtattttctttc
ctatatcggacgcgttcattggaaaatataccatgtcgttaactataagaatatttttat
cctcgtttacaaactgaataatatcagatgtagttcgtaaacgaactatatcatcaccag
cacaacatctaactatatgatatccactagtttcctttagccgtttattatcttgttcca
tattagcagtcattccatcatttaagaaggcgtcaaagataatagggagaaatgacattt
tggattctgttacgactttaccaaaattaaggatatacggacttactatctttttttcaa
cgtcgatttgatgaacacacgatgaaaatgtacttcgatgagattgatcatgtagaaaac
aacaagggatacaatatttccgcatatcatgaaatatattaagaaatcccactttattat
atttccccaaaggatccatgcacgtaaacattataccgttatcattaataaatacttctt
tctcatcggatctgtaaaagttgttgctgatttttttcattccaggatctagataattaa
taatgatgggttttctattcttattctttgtattttggcatatcctagaccagtaaacag
tttccactttggtaaaatcagcagacttttgaacgctattaaacatggcattaatggcaa
taactaaaaatgtaaaatatttttctatgttaggaatatggtttttcactttaatagata
tatggtttttggccaaaatgatagatatttttttatccgaggatagtaaaatattattag
tcgccgtctctataaaaatgaagctagtctcgatatccaattttattctagaattgatag
gagtcgccaaatgtaccttatacgttatatctcccttgatgcgttccatttgtgtgtcta
tatcggatacaagatcagtaaatagttttacattattaatcatcacggtatcgccgtcgc
tagataatgctaatgtgccatccaagtcccaaatggagagatttaactgttcatcgttta
gaataaaatgattaccggtcatattaataaagtgttcatcgtatctagataacaacgact
tataattaatgtccaagtcttgaactcgctgaataatcttttttaacccagttagtttta
gattggtacgaaatatattgttaaactttgattctacagtaatgtccaaatcgagttgtg
gaaatacttccatcaacattgtttcaaacttgataatattattatctacatcttcatacg
atccaaattccggaatagatgtatcacatgctcttgccacccagataaccaaaaagtcac
acgctccaggatatacattgtataaaaagctatcgtttttaagtagggtttttttctgcg
tgtatacgaagggattaaaaatagtattatcaacgtaactatattccaaattattcttat
gagaatagataataatatcgtccttaatatctaacaaatttcctaaatatccctttaatt
gagtcattcgaagcgtcaatagaatatgtctcttaactatttccggctgttgtatattta
aatgacttcgtaagaaataatatatgggcgacttctcatctatgtaatcatatggagtga
gatatagggctcgttctacctcctgccccttacccacctgtaataccaattgcggactca
ctatatatcgcatatttatatcgtggggtaaagtgaaaatctactaccgatgatgtaagt
cttacaatgttcgaaccagtaccagatcttaatttggaggcctccgtagaactaggggag
gtaaatatagatcaaacaacacctatgataaaggagaatagcggttttatatcccgtagt
agacgtctattcgcccatagatctaaggatgatgagagaaaactagcactacgattcttt
ttacaaagactttattttttagatcatagagagattcattatttgttcagatgcgtcgac
gctgtaaaagacgtcactattaccaaaaaaaataacattatcgtggcgccttatatagca
cttttaactatcgcatcaaaaggatgcaaacttacagaaacaatgattgaagcattcttt
ccagaactatataatgaacatagtaagaaattcaaattcaactctcaagtatccatcatc
caagaaaaactcggataccagtctggaaactatcacgtttatgattttgaaccgtattac
tctacagtagctctggctattcgagatgaacattcatctggcatttttaatatccgtcaa
gagagttatctggtaagttcattatctgaaataacatatagattttatctaattaatcta
aaatctgatcttgttcaatggagtgctagtacgggcgctgtaattaatcaaatggtaaat
actgtattgattacagtgtatgaaaagttacaactggtcatagaaaatgattcacaattt
acatgttcattggctgtggaatcagaacttccaataaaattacttaaagatagaaatgaa
ttatttacaaaattcatcaacgagttaaaaaagaccagttcattcaagataagcaaacgc
gataaggatacgctactaaaatattttacttaggagttagaatttatagacgactcattt
cgtttatcattattagtattcttcttgtcatcttgttcagaaatatacagcaatgctata
cctaatactaaatacattatcatgcttgcaatggctctaacaacgacgaaccaaaatgaa
tttggtcgtagcttttgttcacaaaaatacataaagaagtgtctacataaatctatggcg
ccattggctacttgaaatagcgccagtcctcctacagattttaatatagctgtataacat
gacatttattcatcatcaaaagagacagagtcaccatctgtcatatttagattttttttc
atgtgttcaaagtatcctctactcatttcattataatagtttatcatacttagaatttta
ggacggatcaatgagtaagacttgactagatcgtcagtagtaatttgtgcatcgtctatt
ctgcatccgcttcgtcgaataatgtatagcattgctttgagattctccatagctatcaag
tctttatacaatgacatggaaatatctgtgaatactttatacttctccaacatcgatgcc
ttaacatcatcgcctactttagcattgaaaatacgttctattgtgtagatggatgtagca
agatttttaaacaacaatgccatcttacacgatgattgcctcaagtctccaatcgtttgt
ttagaacgattagctacagagtccaatgcttggctgactagcatattattatctttagaa
attgtattcttcaatgaggcgtttatcatatctgtgatttcgttagtcatattacagtct
gactgggttgtaatgttatccaacatatcacctatggatacggtacacgtaccagcattt
gtaataatcctatctaagatgttgtatggcattgcgcagaaaatatcttctcctgtaata
tctccactctcgataaatctactcagattattcttaaatgccttattctctggagaaaag
atatcagtgtccatcatttcattaatagtatacgcagaaaagataccacgagtatcaatt
ctatccaagatacttatcggttccgagtcacagataatggtttcctctccttcgggagat
cctgcatagaaatatctaggacaatagtttctatactgtctgtaactctgataatctcta
aagtcactaactgataccatgaaattgagaagatcaaacgctgaagtaatcaatttttct
gcctcgtttttactacaactagttttcatcaatgtagtgactatgtattgtttagttact
cttggtctaatactgatgatagagatattattgcttcccataatggatcttctagtagtc
accttaaagcccattgatgcgaatagcagatagataaagtcttggtatgactcctttcta
atatagtacggactacctttgtcacccaactttatacccacataagccataacaacctct
ttaatagccgtttcatgaggtttatcagccatgagcctgagtagttggaagaatctcatg
aatcccgtctcagaaagtcctatatgcatgatagatttatctttcctgggaaactctcgt
atagtcatagatgaaatactcttcaaagtttctgaaataagattagtaacagtcttacct
ccaactactctgggtaacaaacatactctaataggtgttttctctgcggagataatatca
gaaaggatagaacaataagtagtattattgtgattataaagaccgaatacataacaggta
gaatttataaacatcatgtcctgaaggtttttagacttgtattcctcgtaatccataccg
tcccaaaacatggatttggtaactttgatagccgtagatctttgttccttcgccaacagg
ttaaagaaagtaataaagaatttgttgtttctatttatgtccacaaattgcatatttgga
agtgccaccgttacgttcactgcagcattttgaggatctcgagtatgaagtacgatgtta
ttgtttacttgtatatctggaaagaattctaccagtctaggaataagagattgatatcgc
atagaaatacaaaagttaataatctcatcatcgaagatcattcggttaccattgtaataa
atatccactctgtcatatgtatagatgaagtactgttcatacatgatgagatgtttatat
gttggcatagtagtgagatcgacgtttggtaatggcaatgtattaagattaactccataa
tgtctagcagcatctgcgatgttataagtgttgtcaaagcggggtcgatcttgtgctgtt
atatattgtctaacacctataagattatcaaaatcttgtctgcttaatacaccgttaaca
atttttgccttgaattcttttattggtgcattaacatccttatagaggatgttaaacaaa
taagtattatcaaagttaagatctgggtatttcttttctgctagaacatccattgagtcg
gagccatctggtttaatataaccaccgataaatctagctctgtattctgtatccgtcaat
ctaatattaagaaggtgttgagtgaaaggtggaagatcgtaaaagctgtgagtattaata
atagggttagtttccgaactaatgttaattggatgattaataatatctatatttccagcg
ttaagtgtaacattaaacagttttaattcacgtgacgtggtatcaattaaataattaatg
cccaatttggatatagcagcctgaagctcatcttgtttagttacggatcctaatgagtta
ttaagaaatacatcgaacggatgaacgaaggttgttttgagttggtcgcatactttgtaa
tctagacatagatgcggaagaacggtagaaactatacgaaatagatattcagagtcctct
aattgatcaagagtaactattgacttaataggcatcatttatttagtattaaatgacgac
cgtaccagtgacggatatacaaaacgacttaattacagagttttccgaagataattatcc
atctaacaaaaattatgaaataactcttcgtcaaatgtctattctaactcacgttaacaa
cgtggtagatagagaacataatgccgccgtagtgtcatctccagaggaaatatcctcaca
acttaatgaagatctatttccagatgatgattcaccggccactattatcgaacgagtaca
acctcatactactattattgacgatacgccacctcctacttttcgtagagagttattgat
atcggaacaacgtcaacaacgagaaaaaagatttaatattacagtatcgaaaaatgctga
agcaataatggaatccagatctatgataacttctatgccaacacaaacaccatccttggg
agtagtttatgataaagataaaagaattcagatgctagaggatgaagtggttaatcttag
aaatcaacgatctaatacaaaatcatctgataatttggataattttaccagaatactatt
tggtaagactccgtataaatcaacagaagttaataagcgtatagccatcgttaattatgc
aaatttgaacgggtctcccttatcagtcgaggacttggatgtttgttcggaggatgaaat
agatagaatctataaaacgattaaacaatatcacgaaagtagaaaaagaaaaattatcgt
cactaacgtgattattattgtcataaacattatcgagcaggcattgctaaaactcggatt
tgaagaaatcaaaggactgagtaccgatatcacttcagaaattatcgatgtggagatcgg
agatgactgtgatgctgtagcatcaaaactaggaatcggtaacagtccggttcttaatat
tgtattgtttatactcaagatattcgttaaacgaattaaaattatttaatttaatacatt
cccatatccagacaacaatcgtctggattaatctgttcctgtcgtctcataccggacgac
ttaatctttttattagtgggcatctttttagatggtttctttttcccagcattaactgat
tcgatacctagaagatcgtgattgatctctccgaccattccacgaacttctaattgaccg
tctctaacggtaccataaactattttaccagcattagtaacagcttggacaatctgacca
tccatcgcattgtacgatgtagtagctgttgttctacgtctaggagcaccagaagtattt
ttggaacccttggatgttgatagacgaggattttgatttacatgtaatacattttgaact
ctttgattttgtatcacatgcgccggcagtcacatctgtttgagaattaagattattgtt
gcctcctttgacggctgcatctccaccgatttgtgctagtagatttttaagctgtggtgt
aatcttattaactgtttcgatataatcatcgtaactgcttctaacggctaaatttttttt
atccgccatttagaagctaaaaatatttttatttatgctgaagatttaactagattatac
aatgaactaatatgatccttttctagattatttacaaacttggtatttcttggttctgga
ggaggaggattaggattttgtgagttcttgatcttattatacatcgagtataggatggcg
acagtaactgctacacaaataccgatcaaaagaagaataccaatcatttattgacaataa
cttcactatgatcaagttgtaataatcatcttttcactaaataagtagtaataatgattc
aacaatgtcgagataatggagataataacttagttcacggaaatatcgctatgattggtg
tgaatgactccgctaactctgtggggcgcgcagtgctttccccacatagaataaattagc
attccgactgtgataataataccaagtataaacgccataatactcaatactttccatgta
cgagtgggactggtagacttactaaagtcaataaaggcgaagatacacgaaagaatcaaa
agaatgattccagcgattagcacgccggaaaaataatttccaatcataagcatcatgtcc
atttaactaataaaaattttaaatcgccgaatgaacaaagtggaatataaaccatataaa
aacaatagtttgtactgcaaaaataatatctatttttgttttcgaagatatggtaaaatt
aaatagtagtacacagcatgttataactaacagcagcaacggctcgtaattacttatcat
ttactagacgaaaaggtggtgggatattttcttgctcaaataatacgaatatatcaccca
tccattttatgcgatgtttatatactctaatctttaatagatctatagacgacgggttta
ccaacaatatagattttatcgattcatctaatttaaacccttccttaaacgtgaatgatc
tattatctggcataccgatgaccctacctgatgaatcggacaatgtactgggccacgtag
aataaattatcaacgaattatcgtctacgaacatttatatcatttgttttaattttagga
cgtgaataaatagatataaaatagaaaataacagatattacaaccagtgttatagccgcg
cccaaccaggtaggtagttttattttatcttttactacaggttctcctggatgtacgtca
ccaactgcagacgtagttctagtacaattagacgtaagttctgcttgggaattttttaac
gctaaagagttaacattaatcgtacacccaacgtatttacatctagttctttgaacatct
tgattataatataaccattttctatctctagattcgtcggtgcactcatgtaaccaacat
accctaggtcctaaatatttatctccggaattagattttggataattcgcgcaccaacaa
tttctatttcctttatgatcgttacaaaagacgtataatgccgtatccccaaaagtaaaa
taatccggacgaataattctaataaactcggaacaatatctcgcatccatatgtttggaa
caaatatcggaataagtagacatagccggttttcgttttgctcgtaaccattctaaacaa
ttggggtttccaggatcgtttctgcaaaatccagtcataaaatcgtcacaatgttcagtc
ttgtaattattattaaatatttttggacagtatttggtatttgtcttagaacaacatttt
gccacgctatcactatcacccaggagataatccttttttataaaatgacatcgttgcccg
gatgctatataatcagtagcgtgttttaaatccttaatatattcaggagttacctcgttc
tgataatagattaatgatccaggacgaaatttgaaagaactacatggttctccatgaatt
aatacatattgtttagcaaattcaggaactataaaactactacaatgatctatcgacata
ccatctatcaaacaaaacttgggtttaatttctcctggagatgtttcataatagtacgta
taactttcttcagcaaacttaacagctctattatattcaggataattaaaacctaattcc
atatatttgtctcgtatatctgctattcctggtgctattttgattctattaagagtaaca
gctgcccccattcttaataatcgtcagtatttaaactgttaaatgttggtatatcaacat
ctatcttatttcccgcagtataaggtttgttgcaggtatactgttcaggaatggttacat
ttattcttctatagtcctgtctttcgatgttcatcacatatgcaaagaacagaataaaca
aaataatgtaagaaataatattaaatatctgtgaattcgtaaatacattgattgccataa
taattacagcagctacaatacacacaatagacattcctacagtgttgccattacctccac
gatacatttgagttactaagcaataggtaataactaagctagtaagaggcaatagaaaag
atgagataaatatcatcaatatagagattagaggagggctatatagagccaagacgaaca
aaatcaaaccgagtaacgttctaacatcattatttttgaagattcccaaataatcattca
ttcctccataatcgttttgcatcatacctccatctttaggcataaacgattgctgctgtt
cctctgtaaataaatctttatcaagcactccagcacccgcggagaagtcatcaagcatat
tgtaatatcttaaataactcatttatatattaaaaaatgtcactattaaagatggagtat
aatctttatgccgaactaaaaaaaatgacttgtggtcagaccataagtctttttaatgaa
gacggcgatttcgtagaagttgaaccgggatcatcctttaagtttctaatacctaaggga
ttttactcctctccttccgtaaagacgagtctagtattcgagacattaacaacgaccgat
aataaaattactagtatcaatccaacaaatgcgccaaagttatatcctcttcaacgcaaa
gtcgtatctgaagtagtttctaatatgaggaaaatgatcgaattaaaacgtcctctatac
atcactcttcacttggcgtgtggatttggtaagactattaccacgtgttatcttatggct
acacacggtagaaaaaccgtcatttgcgtacccaataaaatgttaatacatcaatggaag
acacaggtagaggcagtcggattggaacataagatatctatagatggagtaagtagtcta
ttaaaggaactaaagactcaaagtccggatgtattaatagtagtcagtagacatctgaca
aacgatgccttttgtaaatatatcaataagcattatgatttgttcatcttggatgaatca
catacgtataatctgatgaacaatacagcagttacaagatttttagcgtattatcctccg
atgatgtgttattttttgactgctacacctagaccagctaacagaatttattgtaacagt
attgttaatattgccaagttatccgatctaaaaaaaactatctatgtagtagatagtttt
tttgagccatattccacagataatattagacatatgataaaacgactagatggaccatct
aataaatatcatatatataccgagaagttattatctgtagacgagcctagaaatcaactt
attcttaataccctggtagaagaattcaagtcaggaactattaatcgcattttagttatt
actaaactacgtgaacatatggtattattctacaaacgattattagatcttttcggacca
gaggttgtatttataggagacgcccaaaatagacgtactccagatatggtcaaatcaatc
aaggaactaaatagatttatattcgtatccactttattctattccggtactggtttagat
attcctagtttggattctttgttcatttgctcggcagtaatcaacaatatgcaaatagag
caattactagggagggtatgtcgagaaacagaactattagataggacggtatatgtattt
cctaacacatccatcaaagaaataaagtacatgataggaaattttgtacaacgaattatt
agtctgtctgtagataaactaggatttaaacaagaaagttatcggaaacatcaagaatct
cccacttccgcatcagcatcctccagagaagaacgtgtattaaatagaatatttaactcg
caaaatcgttaagaagtttaagagacgatccacatgctgagcaggccagtgtattacccc
tcatagtattaatataatccaatgatacttttgtgatgtcggaaatcttaaccaatttag
actgacaggcagaacacgtcatgcaatcgtcgtcatcgataactgtagtcttgggcttct
ttttgcgactcttcattccggaacgcacattggtgctatccatttaggtagtaaaaaata
agtcagaatatgccctataacacgatcgtgcaaaacctggtatatcgtctctatctttat
cacaatatagtgtatcgacatctttattattgacctcgtttatcttggaacatggaatgg
gaacatttttgttaacggccacctttgccttaattccagatgttgtaaaattataactaa
acagtctatcatcgacacaaatgaaattcttgtttagacgtttgtagtttacgtatgcgg
ctcgttcgcgtctcattttttcagatattgcaggtactataatattaaaaataagaatga
aataacataggattaaaaataaagttatcatgacttctagcgctgatttaactaacttaa
aagaattacttagtctgtacaaaagtttgagattttcagattctgcggctatagaaaagt
ataattctttggtagaatggggaacatctacttactggaaaataggcgtacaaaaggtag
ctaatgtcgagacgtccatatctgattattatgatgaggtaaaaaataaaccgtttaata
ttgatccgggatattacattttcttaccggtatattttggaagcgtctttatttattcga
agggtaaaaatatggtagaacttggatctggaaactcttttcaaataccagatgatatgc
gaagtgcgtgtaacaaagtattagacagcgataacggaatagactttctgagatttgttt
tgttaaacaatagatggataatggaagatgctatatcaaaatatcagtctccagttaata
tatttaaactagctagtgagtacggattaaacatacccaaatatttagaaattgaaatag
aggaagacacattatttgacgacgagttatactctattatagaacgctctttcgatgata
catttccaaaaatatctatatcgtatattaagttgggagaacttaagcggcaagttgtag
actttttcaaattctcattcatgtatattgagtccatcaaggtagatcgtataggggata
atatttttattcctagcgttataacaaaatcaggaaaaaagatattagtaaaagatgtag
accatttaatacgatccaaggttagagaacatacatttgtaaaagtaaaaaagaaaaaca
cattttccattttatacgactatgatgggaacggaacagaaactagaggagaagtaataa
aacgaattatagacactataggacgagactattatgttaacggaaagtatttctctaagg
ttggtagtgcaggcttaaagcaattgactaataaattagatattaatgagtgcgcaactg
tcgatgagttagttgatgagattaataaatccggaactgtaaaacgaaaaataaaaaacc
aatcagcatttgatttaagcagagaatgtttgggatatccagaagcagattttataacgt
tagttaataacatgcggttcaaaatagaaaattgtaaggttgtaaatttcaatattgaaa
atactaattgtttaaataacccgagtattgaaactatatatggaaactttaaccagttcg
tctcaatctttaatgtcgtcaccgatgtcaaaaaaagattattcgagtgaaataatatgc
gcctttgatataggtgcaaaaaatcctgccagaactgttttagaagtcaaggataactcc
gttagggtattggatatatcaaaattagactggagttctgattgggaaaggcgcatagct
aaagatttgtcacaatatgaatacactacagttcttctagaacgtcagcctagaaggtcg
ccgtacgtcaaatttatctattttattaaaggctttttatatcatacatcggctgccaaa
gttatttgcgtctcgcctgtcatgtctggtaattcatatagagatcgaaaaaagagatct
gttgaagcatttcttgattggatggacacattcggattgcgagactccgttccggataga
cgcaaattagacgatgtagcggatagtttcaatttggctatgagatacgtattagataaa
tggaatactaattatacaccttataataggtgtaaatctagaaattacataaaaaaaatg
taataacgttagtaacgccattatggataatctatttacctttctacatgaaatagaaga
tagatatgccagaactatttttaactttcatctaataagttgcgatgaaataggagatat
atatggtcttatgaaagaacgcatttcctcagaggatatgtttgataatatagtatataa
taaagatatacatcctgccattaagaaactagtttattgcgacatccaacttactaaaca
cattattaatcagaatacgtatccggtatttaacgattcttcacaagtgaaatgttgtca
ttatttcgatataaactcagataatagcaatattagctctcgtacagtagagatatttga
gagggaaaagtcatctcttgtatcatatattaaaactaccaataagaagagaaaggtcaa
ttatggggaaataaagaaaactgtacatggaggcactaatgcaaattacttttccggtaa
aaagtctgatgagtatctgagcactacagtcaggtccaacattaatcaaccttggatcaa
aaccatttctaagagaatgagagtagatatcattaatcactctatagtaacgcgtggaaa
aagctctatattacaaactatagaaattatttttactaatagaacatgtgtgaaaatatt
caaggattctactatgcacattattctatccaaggacaaggatgaaaaggggtgtataca
catgattgacaaattattctatgtctattataatttatttctgttgttcgaggatatcat
ccaaaacgagttctttaaagaagtagctaatattgtaaaccacgtactcacggctacggc
attagatgagaaattattcctaattaagaaaatggctaaacacgatgtttatggagttag
caatttcaaaatagggatgtttaacctgacatttattaagtcgttggatcataccgtttt
cccctctctgttagatgaggatagcaaaataaagttttttaaggggaaaaagctcaatat
tgtagcattacgatctctggaggattgtataaattacgtgactaaatccgagaatatgat
agaaatgatgaaggaaagatcgactattttaaatagcatagatatagaaacggaatcggt
agatcgtctaaaagaattgcttctaaaatgaaaaaaaacactgattcagaaatggatcaa
cgactcggatataagtttttggtgcctgatcctaaagccggagttttttatagaccgtta
catttccaatatgtatcgtattctaattttatattgcatcgattgcatgaaatcttgacc
gtcaagcggccactcttatcgtttaagaataatacagaacgaattatgatagaaattagc
aatgttaaagtgactcctccagattactcacctataatcgcgagtattaaaggtaagagt
tatgacgcattagccacgttcactgtaaatatctttaaagaggtaatgaccaaagagggt
atatccatcactaaaataagtagttatgagggaaaagattctcatttgataaaaattccg
ctactaataggatacgggaataaaaatccacttgatacagccaagtatcttgttcctaat
gtcataggtggagtctttatcaataaacaatctgtcgaaaaagtaggaattaatctagta
gaaaagattacaacatggccaaaatttagggttgttaagccaaactcattcactttctcg
ttttcctccgtatcccctcctaatgtattaccgacaagatatcgccattacaagatatct
ctggatatatcacaattggaagcgtcgaatatatcatcgacaaagacatttataacggtc
aatattgttttgctgtctcaatatttatctagagtgagtctagaattcattagacgtagc
ttatcatacgatatgcctccagaagttgtctatctagtaaacgcgataatagatagtgct
aaacgaattactgaatctattactgactttaatattgatacatacattaatgacctggtg
gaagctgaacacattaaacaaaaatctcagttaacgattaacgagttcaaatatgaaatg
ctgcataactttttacctcatatgaactatacacccgatcaactaaagggattttatatg
atatctttactaagaaagtttctctactgtatctaccacacttctagatatccagataga
gattcgatggtttgtcatcgcatcctaacgtacggcaaatattttgagacgttggcacat
gatgaattagagaattacataggcaacatccgaaacgatatcatgaacaatcacaagaac
agaggcacttacgcggtaaacattcatgtactaacaactcccggacttaatcacgcgttt
tctagcttattgagtggaaagttcaaaaagtcagacggtagttatcgaacacatcctcac
tattcatggatgcagaatatttctattcctagaagtgttggattttatccggatcaagta
aagatttcaaagatgttttctgtcagaaaataccatccaagtcaatatctttacttttgt
tcatcagacgttccggaaagaggtcctcaggtaggtttagtatctcaattgtctgtcttg
agttccattacaaatatactaacgtctgagtatttggatttggaaaagaaaatttgtgag
tatatcagatcatattataaagatgatataagttactttgaaacaggatttccgattact
atagaaaatgctctagtcgcatctcttaatccaaatatgatatgtgattttgtaactgac
tttagacgtagaaaacggatgggattcttcggtaacttggaggtaggtattactttagtt
agggatcacatgaatgaaattcgcattaatattggagcaggaagattagtcagaccattc
ttggttgtggataacggagagctcatgatggatgtgtgtccggagttagaaagcagatta
gacgacatgacattctctgacattcagaaagagtttccacatgtcatcgaaatggtagat
atagaacaatttacttttagtaacgtatgtgaatcggttcaaaaatttagaatgatgtca
aaggatgaaagaaagcaatacgatttatgtgactttcctgccgaatttagagatggatat
gtggcatcttcactagtgggaatcaatcacaattctggacccagagctattcttggatgt
gctcaagctaaacaagctatctcttgtctgagttcggatatacgaaataaaatagacaat
ggaattcatttgatgtatccagagaggccaattgtcattagtaaggctttagaaacttca
aagattgcggctaattgcttcggccaacatgttactatagcattaatgtcgtataaaggc
atcaatcaagaggatggaattatcatcaaaaaacaatttattcagagaggcggtctcgat
attgttacagccaagaaacatcaagtagaaattccattggaaaactttaataacaaagaa
agagataggtctaacgcctattcgaaattagaaagtaatggattagttagactgaatgct
ttcttggaatccggagacgctatggcacgaaatatctcatcaagaactcttgaagatgat
tttgctagagataatcagattagctttgatgtttccgagaaatataccgatatgtacaaa
tctcgtgttgaacgagtgcaagtagaacttactgacaaagttaaggtgcgagtattaacc
atgaaagaaagaagacccattctaggagacaaatttaccactagaacgagtcaaaaggga
acagtcgcgtatatcgcagatgaaacggaacttccatacgacgaaaatggtatcacacca
gatgtcattattaattctacatccatcttctctagaaaaactatatctatgttgatagaa
gttattttaacagccgcatattctgctaagccgtacaacaataagggagaaaaccgacct
gtctgttttcctagtagtaacgaaacatccatcgatacatatatgcaattcgctaaacaa
tgttatgagcattcaaatccgaaattgtccgatgaagaattgtcggataaaatcttttgt
gaaaagattctctatgatcctgaaacggataagccttatgcatccaaagtattttttgga
ccaatttattacttgcgtctgagacatttaactcaggacaaggcaaccgttagatgtaga
ggtaaaaagacgaagctcattagacaagcgaatgagggacgaaaacgtggaggaggtatc
aagtttggagaaatggagagagactgtttaatagcgcatggcgcagccaatactattaca
gaagttttaaaagactcagaagaggattatcaagatgtgtatatttgtgaaaattgtgga
gacatagcagcacaaatcaaaagtattaatacatgtcttagatgttcaaaacttaatctc
tctcctctcttaacaaaaattgataccacacacgtatctaaagtatttcttactcaaatg
aacgccagaggcgtaaaagttaaattagatttcgaacgaaggcctccttcgttttataaa
ccattagataaagttgatctcaaaccgtcttttctggtgtaa
>CPXV-GRI
ctcttttcatgttcgaaaaagtgaaacatgcggttaaaataatttataacattaatatta
ctgttaataactgccggataaaagtgggatagtaatttcacgaatttgatactgtccttt
ctctcgttaaacgcctttagaaaaactttagaagaatatctcaatgagagttcctgacca
tccatagtttgtatcaataatagcaacatatgaagaacccgtttatacagagtatgtaaa
aatgttaatttatagtttaatcccatggcccacgcacacacgattaattttttttcatct
ccctttagattgttgtatagaaatttgggtactgtgaactccgccgtagtttccatggga
ctatataattttgtggcctcgaatacaaattttactacatagttatctatcttaaagact
ataccatatcctcctgtagatatgtgataaaaatcgtcgtttataggataaaatcgttta
tccttttgttggaaaaaggatgaattaatgtaatcattctcttctatctttagtagtgtt
tccttattaaaattcttaaaataatttaacaatctaactgacggagcccaattttggtgt
aaatctaattgggacattatgttgttaaaatataaacagtctcctagtataacagtatct
gataatctatggggagacatccattgatattcaggggatgaatcattggcaacacccatt
tattgtacaaaaagccccaatttacaaacgaaagtccaggtttgatagagacaaactatt
aactattttgtctctgtttttaatttctttggtaatgaaattattcacaatatcagtatc
ttctttatctaccagagattttactaacttgataacctttgctgtctcattcaatagggt
agtgatatttgtatgtgtgatattgatatctttttgaattgtttcttttagaagtgattc
tttgatggtgtcagcatacgaattacaataatgcagaaactcggttaacatgcaggaatt
atagtaagccaattccaattgttgcctgtgttgtattagagtgtcaatatgagcaatggt
gtccttgcgtttctctgatagaatgcgagcagcgattttggcgttatcatttgacgatat
ttctggaatgacgaatcctgtttctactaactttttggtaggacaaagtgaaacaatcaa
gaagatagcttctcctcctatttgtggaagaaattgaactcctctagatgatctactgac
gatagtatctccttgacagatattggaccgaattacagaagtacctggaatgtaaagccc
tgaaaccccctcattttttaagcagattgttgccgtaaatcctgcactatgcccaagata
gagagctcctttggtgaatccatctctatgtttcagtttaaccaagaaacagtcagctgg
tctaaaatttccatctctatctaatacagcatccaacttgatgtcaggaactatgaccgg
tttaatgttatatgtaacattgagtaaatccttaagttcataatcatcactgtcatcagt
tatgtacgatccaaacaatgtttctaccggcatagtggatacgaagatgctatccatcag
aatgtttccctgattagtattttctatatagctattcttctttaaacgattttccaaatc
agtaactatgttcatttttttaggagtaggacgcctagccagtatggaagaggattttct
agatcctctcttcaacatctttgatctcaatggaatgcaaaaccccaacaaccaacgata
aaaataatattgtttttcactttttataattttaccatctgactcatggattcattaata
tctttatacgagctactaatgtataattctttataactaaactgagatatatacactgga
tctatggtttccataattgagtaaatgaatgctcggcaataactaatggcaaatgtatag
aacaacgaaattatactagagttgttaaagttaatattttctatgagctgttccaataaa
ttatttgttgtgactgcgttcaagtcataaatcatcttgatactatccagtaaacagtct
ttaagttctggaatattatcatcccattgtaaagcccctaattcgactatcgaatatcct
gctctgatagcagtttcaatatcgacggacgtcaatactgtaataaaggtggtagtattg
tcatcatcgtgataaactacgggaatatggtcgttagtaggtacggtgactttacacaac
gcgatatataactttccttttgtaccatttttaacgtagttgggacgtcctgcagggtat
tgttttgaagaaatgatatcgagaacagatttgatacgatatttgttggattcctgatta
ttcactataatataatctagacagatagatgattcgataaatagagaaggtatatcgttg
gtaggataatacatccccattccagtattctcggatactctattgatgacactagttaag
aacatgtcttctattctagaaaacgaaaacatcctacatggactcattaaaacttctaac
gctcctgattgtgtctcgaatgcctcatacaaggatttcaaggatgccatagattctttg
accaacgatttagtattgcgtttagcatctgatttttttattaaatcgaatggtcggctc
tctggtttgctaccccaatgatagcaatagtcttgtaaagataagccgcaagaaaattta
tacgcatccatccaaataactctagcaccatcggatgatattagtgtattattatagatt
ttccatccacagttattgggccagtatactgttagcaacggtatatcgaatagattactc
atgtaacctactagaatgatagttcgtgtactagtcataatatctttaatccaatctaag
aaatctaaaattagatctttcacactgttaaagttaacaaaggtattacccgggtacgtg
gatatcatatatggtattggtccattatcagtaatagctccataaactgatacggctatg
gtttttatatgtgtttgatctaacgaggaagaaattcgcgtccacaattcatctctagat
atgtatttaatatcaaacggtaacacatcaatttcgggacgcgtatatgtttctaaattc
ttaatccaaatataatgatgacctatatgccctattatcatactgtcaactatagtacac
ctagggaacttacgatacatctgtttcctgtaatcgttaaattttacaaatctataacat
gctaaaccttttgacgacagccattcattaatttctgatatggaatctgtattctcaata
ccgtatcgttctaaagccagtgctatatctccctgttcgtgagaacgctttcgtataata
tcgatcaacggataatctgaagtttttggagaataatatgactcatgatctatttcgtcc
ataaacaatctagacataggaattggaggcgatgatcttaattttgtgcaatgagtcaat
cctataacttctaatattgtaatattcatcatcgacataacactatctatgttatcatcg
tatattagtataccacgaccttcttcatttcgtgccaaaatgatatacagtcttaaataa
ttacgcaatatctcaatagtttcataattgttagctgttttcatcaaggtttgtatcctg
tttaacatgatggcgttctatacgtctctattttctaatttttaacgatttactgtggct
agatacccaatctctctcaaatatttttttagcctcgcttacaagctgtttatctatact
attaaaactgacgaatccgtgattttggtaatgtgttccgtcgaaatttgccgaagtgat
atgaacatattcgtcgtcgactatcaacaattttgtattattctgaatagtgaaaacctt
cacagatagatcattttgaacacacaacgcgtctagacttctggcggttgccatagaata
tacgtcgttcttatcccaattaccaactagaagtctgatcttaactcctctattaatggc
tgcttctataatggagttgtaaatgtcaggccaatagtagctattaccgtcgacacgtgt
agtgggaactatggccaaatgttcaatatctatactagtcttagccgacttgagtttatc
aataactacatcggtatctagatctctagaatatcccaataggtgttccggagaatcagt
aaagaacactccacctataggattcttaatatgatacgcagtgctaactggcagacaaca
agccgcagagcataaattcaaccatgaattttttgcgctattaaaggctttaaaagtatc
aaatcttctacgaagatctgtggccagcgggggataatcagaatatacacctaacgtttt
aatcgtatgtatagatcctccagtaaatgatgcgtttcctacataacatctttcatcatc
tgacacccaaaaacaaccgagtagtagtcccacattattttttttatctatattaacggt
tataaaatttatatccgggcagtgactttgtagctctcccagatttcttttccctcgttc
atctagcaaaactattattttaatccctttttcagatgcctcttttagtttatcaaaaat
aagcgctcccctagtcgtactcagaggattacaacaaaaagatgctatgtatatatattt
cttagctagagtgataatttcgttaaaacattcaaatgttgtcaaatgatcggatctaaa
atccatattttctggtagtgtttctaccagcctacattttgctcccgcaggtacctgtgc
aaatggccacatttagttaactaaaaacttatacatcctgttctatcaacgattctagaa
tatcatcggctatatcgctaaaattttcatcaaagtcgacatcacaacctaactcagtca
atatattaagaagttccatgatgtcatcttcgtctcagtatccattgtagattcgattat
cgagtttaaatcattactaatactcaatccttcagaatacaatctgtgtttcattgtaat
gtatttaagttggtagattttcaattatgtatcaatatagcaacagtagttcttgctcct
ccttgattctagcatcctcttcattattttcttctacgtacataagcatgtccaatacgt
tagacaacacaccgacgatggcggccgccacagacacgaatatgactagaccgatgacca
tttaaaaaccctctctagctttcacttaaacttatcgatcattcttttagcacatgtata
aaaaaacattattctatttcgaatttaggcttccaaaaatttttcatccgtaaaccgata
ataatatatatagacttattaatagtcggaataaatagattaatgcttaaactatcatca
tctccacgattagagatacaatatttacattctttttgctgtttcgaaactttatcaata
cacgttaatacaaacccaggaaggagatattgaaactgaggctgttgaaaatgaaacggt
gaatacaataattcagataatgtaaaatcatgattccgtattctgatgatattagaactg
ctaatggatgtcgatggtatgtatctaggagtatctattttaacaaagcatcgatttgct
aatatacaattatccttttgattaattgttattttattcatattcttaaaaggtttcata
tttatcaattcttctacattaaaaatttccatttttaatttatgtagcccgcaatactcc
tcattacgtttcatttttgtctaaatatccattttgttcatctcggtacatagattatcc
aattgagaagcgcatttagtagttttgtacattttaagtttattgacgaatcgtcgaaaa
ctagttatagttaacattttattatttgataccctgatattaatacccctgccgttacta
ttatttataactgatgtaacccacgtaacattagaattaattatcgatagtaatgcatca
acgcttccaaaattgtctattataaactcaccgataatttttttattgcatgttttcata
ttcattaggattatcaaatctttaatcttattacgattgtatgcgttgatattacaagac
gtcattctaaaagacggaggatctccatcaaatgccagacaatcacgtacaaagtacatg
gaaataggttttgttctattgcgcatcatagattcatatagaacacccgtagaaatacta
atttgttttactctataaaatactaatgcatctatttcatcgttttgtataacgtctttc
caagtgtcaaattccaaatttttttcattgatagtaccaaattcttctatctctttaact
atttgcatagataggtaattacagtgatgcctacatgccgttttttgaaactgaatagat
gcgtctagaagcgatgctacactagtcacaatcaccactttcatatttagaatatatgta
tgtaaaaatatagtagaatttcattttgttttttctatgctataaatgaattctcatttt
gcatctgctcatactccgttttatatcaataccaaagaaggaagatatctggttctaaaa
gccgttaaagtatgcgatgttagaactgtagaatgcgaaggaagtaaagcttcctgcgta
ctcaaagtagataaaccctcatcacccgcgtgtgagagaagaccttcgtccccgtccaga
tgcgagagaatgaataaccctggaaaacaagtcccgtttatgagaacggacatgctacaa
aatatgttcgcggctaatcgcgataatgtagcttctagacttttgtcctaaaatactatt
atatccttttcgatattaataaatccgtgtcgtccaggttttttatctctttcagtatgt
gaatagataggtattttatctctattcatcatcgaatttaagagatccgataaacattgt
ttgtattctccagatgtcagcatctgatacaacaatatatgtgcgcataaacctctggca
cttatttcatgtaccttccccttatcactaaggagaatagtatttgagaaatatgtatac
atgatattatcatgaattagatatacagaatttgtaacactctcgaaatcacacgatgtg
tcggcgttaagatctaatatatcactcgataacacattttcatctagatacactagacat
tttttaaagctaaaatagtctttagtagtaacagtaactatgcgattattttcatcgatg
atacatttcatcggcatattattacgcttaccatcaaagactataccatgtgtatatcta
acgtattctagcatagttgccatacgcgcattaaacttttcaggatctttggatagatct
tccaatctatctatttgagaaaacatttttatcatgttcaatagttgaaacgtcggatcc
actatatagatattatctataaagattttaggaactacgttcatggtatcctggcgaata
ttaaaactatcaatgatatgattatcgttttcatcttttatcaccatatagtttctaaga
tatgggattttacttaatataatattatttcccgtgataaattttattagaaaggccaaa
tctataagaaaagtcctagaattagtttgaagaatatctatatcgccgtaccgtatattt
ggattaattagatatagagaatatgatccgtaacatatacaacttttattatggcgtcta
agatattcttccatcaacttattaacatttttgactagggaagatacattatgacgtccc
attacttttgccttgtctattactgcgacgttcatagaatttagcatatctcttgccaat
tcttccattgatgttacattataagaaattttagatgagattacatttggagctttaata
gtaagaactcctaatatatccgtgtatgtggtcactaatacagattgtagttctataatc
gtaaataatttacctatattatatgtttgagtctgtttagaaaagtagctaagtatacga
tcttttatttctgatgcagatgtatcaacatcggaaaaaaatctttttttattctttttt
actaacgatacgaatatgtctttgttaaaaacagttattttctgaatatttctagcttgt
aattttaacatatgatattcgttcacactaggtactctgcctaaataggtttctataatc
tttaatgtaatattaggaagagtattctgatcaggattcctattcattttgaggatttaa
aactctgattattgtctaatatggtctcaacgcaaactttttcacagagcgatagagttt
ttgataactcgtttttcttaagaaatataaaactactgtctccagagctcactctatctt
ttattttatctaattcgatacaaactcctgatactggttcagaaagtaattcattaattt
tcagtcctttatagaagatagttaatatagataatacaaaatcttcagttcttgataccg
atcggattgatcctagaactagatatattaataacgtactcattaggcagtttatggcag
cttgataattagatatagtatattccagttcatatttattagataccgcattgcccagat
tttgatattctatgaattcctctgaaaataaatccaaaataactagacattctatttttt
gtggattagtgtactctcttccctctatcatgttcactactggtgtccacgatgacaaat
atctagaaggaatataatatagtccataggatgccaatctagcaatgtcgaataactgta
attttattcttcgctcttcattatgaattgattcttgaggtataaacctaacacaaatta
tattattagacttttcgtatgtaatgtctttcatgttataagtttttaatcctggaatag
aatctatcttaatgaggcttttaaatgcggagttctccaacgagtcaaaacataatactc
tgttgtttttcttatatacgatgttacgattttcttctttgaatggaataggtttttgaa
ttagtttataattacaacataatagataaggaagtgtacaaatagtacgcggaaaaaaca
taatagctcctctgttttcatccatggttttaagtaaatgatcactggcttccttagtca
atggatattcgaacattaaccgtttcatcatcattggacaaaatccatatttcttaatgt
aaagagtgatcaaatcattgtgtttattgtaccatcttgttgtaaatgtgtattctgtta
tcggatctgctcctttttctattaaagtatcgatatcgatctcgtctaagaattcaacta
tatcgacatatttcatttgtatacacataaccattactaacgtagaatgtataggaagag
atgtaacgggaacagggtttgttgattcacaaactattctaatacatagttcttctgtta
atacgtcttgtacataatctattatagatgccaagatatctatataattattttgtaaga
tgatgttaactatgtgatctatataagtagtgtaataattcatgtatttcgatatatgtt
ccaactccgtctttgtgatgtctagtttcgtaatatctatagcatcctcaaaaaatatat
tcgcatatattcccaagtcttcagttctatcttctaaaaaatcttcaacgtatggaatat
aataatctattttacctcttctgatatcattaatgatatagtttttgacactattttccg
tcaattgattcttattcactatgtctaaaaaccggatagcgtccctaggacgaactactg
ccattaatatctctattatagcttctggacataattcatctattataccagaattaatgg
gaactattccgtatctatctaacatagttttaagaaagtcagaatctaagacctgatgtt
catatattggttcatacatgaaatgatctctattgatgatagtgactatttcgttctctg
aaaattggtaactcattctatatatgctttccttgttgatgaaggataggatatactcaa
tagaatttgtaccaacaaactgttctcttatgaatcgtatatcatcatctgaaataatca
tgtaaggcatacatttaacaattagagacttgtctcctgtggtcaatatactattcttgt
gataatttatgtgtgaggcaaatttgtccacgttctttatttttgttatagtagatatca
aatccaatggagctacagttcttggcttaaacagatatagtttttctggaacgaattcta
caacattattataaaggactttgggtagataagtgggatgaaatcctattttaattaatg
ctatcgccttgtcctcgtgcaaatatccaaacgcttttgtgatagtatgacattcattat
ctagaaacgctctacgaatatctgtgacagatatcatctttagagaatactagtcgcgtt
aatagtactaaaatttgtatttttaatctatctcaaaaaattaatatttatgattcgatg
taactagaatcagaatctaatgatgacgtacccaagaagtttatctacagccaatttagc
tgcattatttttagcatctcgtttagattttccatcggccttatcgaatactcttccatc
gatgtctacacaggcataaaatgtaggagagttactaggtcccactgattcaatacgaaa
agaccaatctctcttagttatttggcagtactcattaataatggtgacagggttagcatc
tttccaatcaataatttttttggcaggaataacatcatcaaaagacttatgatcctctct
cattgatttttcgcgggatacatcatctattatgacgtcagccataacatcagcatccgt
cttatcctccgttgtcataaaccaacgaggaggaatatcgtcggagctgtacaccatatc
actacgttgaagatcgtacagagctttattaacttctcgcttctccatattaagttgtct
agttagttgtgcagtagctccttattccaatggttttaatagccacacacaatctctgcg
tcagaacgttcgtcgatatagattttagacattttagaaagaactaacgcaatcagtaat
aaaactaatctattttatcatttttattcatcatcctctggtggttcgtcgttcctatcg
aatgaagctctgattaacccgtcatctataggtgatgctggttctggagattctggagga
gatggattattatctggaagaatctctgttatttccttgttttcatgtatcgattgcgtt
gtaacattaagattgcgaaatgctctaaatttgggaggcttaaagtgttgtttgcaatct
ctacacgcgtgtctaactaatggaggttcatcagcggctctagtttgaatcatcatcggt
gtagtatttctacttttacagttaggacacggtgtattgtatttctcgtcgagaacgtta
aaataatcgttgtaactcacatcctttattttatctatattgtattctactcctttctta
atgcattttataccgaataagagatagcgaaggaattctttttcggtgccgctagtaccc
ttaatcatatcacatagtgttttatattccaaatttgttgcaatagacggtttatttcta
tacgatagtttgtttctggaatcctttgagtattctataccaatattattctttgattcg
aatttagtttcttcgatattagattttgtattacctatattcttgatgtagtactttgat
gatttttccatggcccattctattaagtcttccaagttggcatcatccacatattgtgat
agtaattctcggatatcagtagcggctaccgccattgatgtttgttcattggatgagtaa
ctactaatgtatacattttccatttataacacttatgtattaactttgttcatttatatt
ttttcattattatgttgatattaacaagtattgtttatacggctacaatttcataatgag
tggaagtcagtgtccgatgatcaatgacgtagctttactctgaaagaaagtatcaaatag
atagtgcggagtcaacaatgaacatggataagaggacaaagtttcagaatagagccaaaa
tggtaaaagaaataaatcagacaataagagcagcacaaactcattgagacattgaaacta
ggatacataaaatttaagagaatgattaggactactactctagaagatatagcaccatct
attccaaataatcagaaaacttataaactattctcggacatttcagccattggcaaagca
tcacagaatccgagtaagatggtatatgctcgctgctttacatgtttcccaatttgtttg
gagatgaccatagattcatttgttatagaatgcatccaatgagcaaaatcaaatacaaaa
tcttcgttcaaacttaatcttattagaatattagtggaagaaagattctataataatgaa
tgcagagattataaatggagaataattggaacacaagttgataaaatattgatagctaaa
tatacaatagatgcaatgtatcgcctaagaccgatatatagaatacaaagcgtacagata
cgatgatgtagaaaatggattcattggattggataaactaaaattaaacattgttcacga
tatagttgaaccatgtatgcctgttcgtaggccagtggctaagatactgtgtaaagaaat
ggtaaataaatactttgagaatcttcaagagtgcattgactttgttagtgaataggcatt
catctttccaatactattcaaattgttaaattaataatggatatagtatagataactctc
taaaatggattttattcgtagaaagtatcttatatacacagtagaaaataatatagattt
tttaaaggatgatacattaagtaaagtaaacaattttaccctcaatcatgtactagctct
caagtatctagttagcaattttcctcaacacgttattactaaggatgtattagctaatac
caatttttttgttttcatacatatggtacgatgttgtaaagtgtacgaagcggttttacg
acacgcatttgatgcacccacgttgtacgttaaagcattgactaagaattatttatcgtt
tagtaacgcaatacaatcgtacaaggaaaccgtgcataaactaacacaagatgaaaaatt
tttagaggttgccgaatacatggacgaattaggagaacttataggcgtaaattatgactt
agttcttaatccattatttcacggaggggaacccatcaaagatatggaaatcattttttt
aaaactgtttaagaaaacagacttcaaagttgttaaaaaattaagtgttataagattact
tatttgggcatacctaagcaagaaagatacaggcatagagtttgcggataatgatagaca
agatatatatactctatttcaacaaactggtagaatagtccatagcaatctaacagaaac
gtttagagattatatctttcccggagataagactagctattgggtgtggttaaacgaaag
tatagctaatgatgcggatatcgttcttaatagacccgccattaccatgtatgataaaat
tcttagttatatatactctgagataaaacaaggacgcgttaataaaaacatgcttaagtt
agtttatatctttgagcctgaaaaagatatcagagaacttctgctagaaatcatatatga
tattcctggagatatcctatctattattgatgcaaaaaacgacgattggaaaaaatattt
tattagtttttataaagctaattttattaacggtaatacatttattagtgatagaacgtt
taacgaggacttattcagagttgttgttcaaatagatcccgaatatttcgataatgaacg
aattatgtctttattctctacgagtgctgcggacattaaacgatttgatgagttagatat
taataacagttatatatctaatataatttatgaggtgaacgatatcacattagatacaat
ggatgatatgaagaagtgtcaaatctttaacgaggatacgtcgtattatgttaaggaata
caatacatacctgtttttgcacgagttggatcccatggtcatagagaacggaatactaaa
gaaactgtcatctataaaatccaagagtagacggctgaacttgtttagcaaaaacatttt
aaaatattatttagacggacaattggctcgtctaggtcttgtgttagatgattataaagg
agacttgttagttaaaatgataaaccatctcaagtctgtggaggatgtatccgcattcgt
tcgattttctacagataaaaaccctagtattcttccatcgctaatcaaaactattttagc
tagttataatatttccatcatcgtcttatttcaaaggtttttaagagataatctatatca
tgtagaagaattcttggataaaagcatccatctaaccaagacggataagaaatatatact
tcaattgataaggcacggtagatcatagaacaaccaaatactcacacattttgataaatg
ggaactgctgcaacaattcagactcccaaattaatgaataaagaaaatgcagaaatgatt
ttggaaaaattgttgatcatatagttatgtatattagtgacgaatcaagtgatgaaaata
atcctgaatatattgattttcgtaacagatacggagactatagatctctcattataaaaa
gtgatcacgagtttgtaaagatcatgcagagaaaagttctccagaaacgcaacaaatgat
tatcaaacacatatacgaacaatatcttattccagtatctgaaatactattaaaacctat
aatgtccatgggtgacataattacatataacggatgtaaagacaatgaatggatgctaga
acaactctctaccctaaactttaacaatctccgcacatggaactcatgtagcataggcaa
tgtaacgcgtctgttttatacattttttagttatctgatgaaagataaactaaatatata
aatatcccattaatactttaacctgatattagcatcatattaacctaactaaaagacata
aaaagcggggatataaatattatggctgccaccgttccgcgttttgacgacgtgtacaaa
aatgcacaaagaagaattctagatcaagaaacattttttagtagaggtctaagtagaccg
ttaatgaaaaacacatatctatttgataattacgcgtatggatggataccagaaactgca
atttggagtagtagatacgcaaacttagatgctagtgactattatcccatttcgttggga
ttacttaaaaagtttgagtttctcatgtctctatataaaggtcctattcccgtatatgaa
gaaaaagtaaatactgaattcattgctaatggatctttctccggtagatacgtatcatac
cttagaaagttttctgcccttccaacaaacgagtttattagttttttattattgacctcc
atccctatctataatatcttattctggtttaaaaacacccagtttgatattactaaacac
acattattcagatacgtctatacagataatgccaaacacctggcgttggctaggtatatg
catcaaacaggagactataagcctttgtttagtcgtctcaaagagaattatatatttacc
ggtcccgttccaataggtatcaaagatatagatcaccctaatcttagtagagcaagaagt
ccatccgattatgagacattagctaatattagtactatattgtactttaccaagtatgat
ccagtattaatgtttttattgttttacgtacctggatattctattactacaaaaattact
ccagccgtagaatatctaatggataaactaaatctaacaaagaacgacgtacaactgttg
taaatgttttatgcttcgtaaaatgtaggttttgaaccaaacattctttcaaagaatgag
atgcataaaactttattatccaatagattgactatttcggacgtcaatcgtttaaagtaa
acttcgtaaaatattctttgatcagtgccgagtttaaaacttctatcgataattgtttca
tatgttttaatatttacaagttttttggtccatggtacattaggacaaatatatgcaaaa
taatatcgttctccaagttctatagtctctggattatttttattatattcagtaaccaaa
tacatattagggttatctgcggatttataatttgagtgatgcattcgactcaacataaac
aattctagaggggacgatctactatcaaattcggatcgtaaatctgtttctaaagaacgg
agaatatctatacatacctgattagaattcatccgtccttcagacaacatctcagacagt
ctggtcttgtatgtcttaatcatattcttatgaaacttggaaacatctcttctagtttca
ctagtacctttattaattctttcaggtacagattttgaattcgacgatgccgaatatttc
atcgttgtatatttcttcttcgattgcataatcagattcttatataccgcctcaaactct
attttaaaattattaaacaatactctactattaatcagtcgttctaactcctttgctatt
tctatggacttatctacatcttgactgtctatctctgtaaacacggagtcggtatctcca
tacacgctacgaaaacgaaatctgtaatctataggcaacgatgttttcacaatcggatta
atatctctatcgtccatataaaatggattacttaatggattggcaaaccgtaacataccg
tcagataactctgctccatttagtaccgattctagatacaagatcattctacgtcctatg
gatgtacaactcttagccgaagcgtatgagtatagagcactatttctaaatcccatcaga
ccatatactgagttggctactatcttgtacgtatattgcatggaatcatagatggccttt
tcagttgaactggtagcctgttttaacatctttttatatctggctctctctgccaaaaat
gttcttaatagtctaggaatggttccttctattgatctatcgaaaattgctatttcagag
atgaggttcggtagtctaggttcacaatgaaccgtaatatatctaggaggtggatatttc
tgaagcaagagctgattatttatttcttcttccaatctattggtactaacaacgacaccg
actaatgtttccggagatagatttccaaagatacacacattaggatacagactgttataa
tcaaagattaatacattattactaaacattttttgttttggagcaaataccttaccgcct
tcataaggaaacttttgttttgtttctgatctaactaagatagttttagtttccaacaat
agctttaacagtggacccttgatgactgtactcgctctatattcgaataccatggattga
ggaagcacatatgttgatgcacccgcgtctgtttttgtttctacgccgtaatactcccac
aaatactgacacaagcaagcatcatgaatacagtatctagccatatctaaagctatgttt
agattataatccttatacatctgagctaaatcaacgtcatcctttccgaaagataattta
tatgtatcattaggtaaagtaggacatgatagtacgactttaaatccattttcccaaata
tctttatgaattactttacatataatatcatcaaccgtcacataattacccgtggttaaa
acctttgcgaatgcagcggctttgcctttagcgtccgtagtatcgtcaccgatgaacgtc
atttctctaactcctctatttaatactttacccatgcaactgaacgcgttcttggatata
gaatccaatttgtacgaatccaatttttcagatttttgaatgaatgaatatagatcgaaa
aatatagttccattattgttattaacgtgaaacgtagtattggccatgccgcctactccc
ttatgactagactgatttctctcataaatacagagatgtacagcttcctttttgtctgga
gatctaaagataatcttctctcctgttaataactctagacgattagtaatatatctcaga
tcaaagttatgtccgttaaaggtaacgacgtagtcgaacgttagttccaacaattgttta
gctattcgtaacaaaactatttcagaacatagaactagttctcgttcgtaatccatttcc
attagtgactgtatcctcaaacatcctctatcgacggcttcttgtatttcctgttccgtt
aacatctcttcattaatgagcgtaaacaataatcgtttaccacttaaatcgatataacag
taacttgtatgcgagattgggttaataaatacagaaggaaacttcttatcgaagtgacac
tctatatctagaaataagtacgatcttgggatatcaaatctaggtatttctttagcgaaa
cagttacgtggatcgtcacaatgataacatccattgttaatctttgtcaaatattgctcg
tccaacgagtaacatccgtctggagatatcccgttagaaatataaaaccagctaatattg
agaaattcatccatggtggcgttttgtatgttgcgtttctttggctcttctatcaaccac
atatctgcgacggagcattttctatctttaatatctaaattataacttatcgtctcatca
atgtctatagttctcatctttcccatcggcctcgcattaaatggaggaggagacaatgac
tgatatatttcgtccgtcactacgtaataaaagtaatgaggaaatcgtataaatacggtc
tcgccatttcgacatctggatttcagatataaaaatctgttttcaccgtgactttcaaac
caattaatgcaccgaacatccatttctagaatttagaaatatattttcatttaaatgaat
cccaaacattggggaagagccgtatggaccattatttttatagtactttcgcaagcgggt
ttagacggcaacatagaagcatgtaaacgaaaactatatactatagtcagcactcttcca
tgtcctgcatgtagacggcacgcgactatcgctatagaggacaataatgtcatgtctagc
gatgatctgaattatatttattattttttcatcagattatttaacaacttggtatctgat
cccaaatacgcaatcgatgtgtcaaaggttaaacctttataaacttaacccattataaaa
cttatgattagttacgactgaaataacagcatgattattttttggtataattctacacgg
catggtttctgtgactatgaattcaacccccgttacattagtgaaatctttaacaaacag
caagggttcgtcaaagacataaaactcattgtttacgatcgaaatagaccccctatcaca
cttaaaataaaaaatatccttatcctttaccaccaaataaaattctgattggtcaatgtg
aatgtattcacttaacagttccacaaatttatttattaactccgaggcacatacatcgtc
ggtattttttatggcaaactttactcttccagcatccgtttctaaaaaaatattaacgag
ttccatttatatcatccaatattattgaaatgacgttgatggacagatgatacaaataag
aaggtacggtacctttgtccaccatctcctccaattcatgctctattttgtcattaactt
taatgtatgaaaacagtacgccacatgcttccatgacagtgtgtaacactttggatacaa
aatgtttgacattagtataattgtccaagactgtcaatctataatagatagtagctataa
tatattctatgatggtattgaagaagataacaaccttggcatattgatcatttaacacag
acatggtatcaacagatagcttaaatgaaagagaatcagtaattggaataagcgtcttct
cgatggagtgtccgtataccaacatgtctgatattttgatgtattccattaaattattta
gttttttctttttattctcgttaaacagcatttctgtcaacggaccccaacatcgttgac
cgattaagttttgattgatttttccatgtaaggcgtatctagtcagatcgtatagcctat
ccaataatccatcgtctgtgcgtagatcacatcgtacactttttaattctctatagaaga
gcgacagacatctggagcaattacagacagcaatttctttattctctacagatgtaagat
acttgaagacattcctatgatgatgcagaattttggataacacggtattgatggtatctg
ttaccataattcctttgactgatagtgtcagagcacaagatttccaatcttttgcaattt
tcagtaccattatctttgttttgatatctatatcagacagcatggtgcgtctgacaacac
agggattaagacggaaagatgaaatgattctctcaacatcttcaatgatacttactattt
tttctggcattatctatatgtgcgagaatatcctctagtggatctcaatgacatgggacc
taaaccttcttattctatcaccagattgcatggtgatttgtcttctttcttttatcatga
tgtaatctctaaattcatcggcaaattgtctatatctaaaatcataatatgagatgttta
cctctacaaatatctgttcgtccaatgttagagtatctacatcagttttgtattccaaat
taaacatggcaacggatttaattttatattcctctattaagtcctcgtcgataataacag
aatgtagataatcatttaatccatcgtacatggttggaagatgctcattaacaaaatctt
taattgtcttgatgaaggtgggactatatctaacatcttgattaataaaatttataacat
tgtccataggatactttgtaactagttttatacacatctcttcatcggtaagtttagaca
gaatatcgtgaacaggtggtatattatattcatcagatatgaagaacaatgtccaaatct
atattgtttaatatattatatagatgtagtgtagctcctacaggaatatctttaactaag
tcaatgatttcatcaaccgttagatctattttaaagttaatcatataggccttgactaca
ttctcattaattaaccattccaagtcactgtgtgtaagaagattatattctatcataagc
ttgactacatttggtcccgataccattaaagaattcttatgatataaggaaacagctttt
aggtactcatctactctacaagaattttggagagccttaacgatatcagtgacgtttatt
atttaggaggaaagaacctaacattgagaatatcggaattaatagcttccagatacagtg
attttggcaatagtccgtgtaatccataatccagtaacacgagctggtgtttgctagaca
ccttttcaatgtttaatttttttgaaataagctttgataaagccttcctcgcaaattccg
gatacatgaacatgtcgccgacatgattaagtttttattatttttatattttctcaacaa
gttctcaataccccaatagatgatagaatatcacccaatgcgtccatgttgtctatttcc
aacaggtcgctatatccaccaatagaagttttcccaaaaaagattctaggaacagttcta
ccaccagtaatttgttcaaaataatcccgcaattcattttcgggtttaaattctttaata
tcgacaatttcatacgctcctcttttgaaactaaacttatttagaatatccagtgcattt
ctacaaaaaggacatgtaaacttgacaaaaattgtcactttgttattggccaacctttgt
tgtacaaattcctcggccattttaatatttaagtgatataaaactatctcgacttattca
actctttagtcgagatatatggacgcagatagctatatgatagccaactacagaaggcaa
acgctataaaaaacataattacgacgagcatttataaatatttttattcagcattacttg
atatagtaatattaggcacagtcaaacattcaaccactctcgatacattaactctctcat
tttctttaacaaattctgcaatatcttcgtaaaaagattcttgaaactttttagaatatc
tatcgactctagatgaaatagcgttcgtcaacatactatgttttgtatacataaaggcgc
ccattttaacagtttctagtgacaaaatgctagcgatcctaggatcctttagaatcacat
agattgacgattcgtctctcttagtaactctagtaaaataatcatacaatctagtacgcg
aaataatattatccttgacttgaggagatctaaacaatctagttttgagaacatcgataa
gttcatcgggaatgacatacatactatctttaatagaactcttttcatccagttgaatgg
attcgtccttaaccaactgattaatgagatcttctattttatcattttccagatgatatg
tatgtccattaaagttaaattgtgtagcgcttctttttagtctagcagccaatactttaa
catcactaatatcgatatacaaaggagatgatttatcgatggcattaagaattcgttttt
cgacatccgtcaaaaccaattcctttttgcctgtatcatccagtttgccattctttgtaa
agaaattattttctactagactattaataagactgataaggattcctccataattgcaca
atccaaactttttcacaaaactagactttacaagatctacaggaatgcgtacttcaggtt
tcttagcttgtgattttttcttttgcggacattttctagtgaccaactcatctaccattt
cattgattttagcagtgaaataagctttcaatgcacgggcactaatactattgaaaacga
gttgatcttcaaattccgccatttaagttcaccaaacaacttttaaatacaaatatatca
atagtagtagaataagaactataaaaaaaataataattaaccaataccaaccccaacaac
cggtattattagttgatgtgacagttttctcatcacttagaacagatttaactatttcta
taaagtctgtcaaatcatcttccggagatcccataaatacaccaaatatagcggcgtaca
acttatccatttatacattgaatattggcttttctttatcgctatcttcatcatattcat
catcaatatcaacaagtcccagattacgagccagatcttcttctacattttcagtcattg
atacacgttcactatctccagagagtccgataacgttagccaccacttctctatcaatga
ttagtttcttgagtgcgaatgtaatttttgtttccgttccggatctatagaaaactacag
gtgtgataattgccttggccaattgtctttctcttttactgagtgattctagttcacctt
ctatagatctgagaatggatgattctccagtcgaaacatattctaccatggctccgttta
atttgttgatgaagatggattcatccttaaatgttttctctgtaatagtttccaccgaaa
gactatgcaaagaatttggaatgcgttccttgtgcttaatgtttccatagacggcttcta
gaagttgatacaacataggactagccgcggtaacttttatttttagaaagtatccatcgc
ttctatcttgtttagatttatttttataaagtttagtctctccttccaacataataaaag
tggaagtcatttgactagataaactatcagtaagttttatagagatagacgaacaattag
cgtattgagaagcatttagtgtaacgtattcgatacattttgcattagatttactaatcg
attttgcatactctataacacccgcacaagtctgtagagaatcagatgccgtaggtcttg
gtgaagtttcaactctcttcttgattaccttactcatgattaaacctaaataattgtact
ttgtaatataatgatatattttcactttctcatttgagaataaaaatgtttgttaaccgc
tgcatgatgtacagatttcagaatcgcaaaccaccagtggttttattttatccttgtcca
atgtgaattgaatgggagcggatgcgggtttcgtacgtagatagtacattcccgttttta
gaccgagactccatccgtaaaaatgcatactcgttagtttggaataactcggatctgcta
tatggatattcatagattgactttgatcgatgaaggctcccctgtctgcagccattttta
tgatcgtcttttgtggaatttcccaaatagttttataaactcgcttaatatcttctggaa
ggtttgtattctgaatggatccaccatctgccataatcctattcttgatctcttcattcc
ataattttctttcggttaaaactctaaggagatgcggattaactacttgaaattctccag
acaatactctccgagtgtaaatattactggtatacggttccaccgactcattatttccca
aaatttgagcagttgatgcagtcggcataggtgccaccaataaactatttctaagaccgt
atgttctgattttatcttttagaggttcccaattccaaagatccgacggtacaacattcc
aaagatcatattgtagaataccgttactggcgtacgatcctacatatgtatcgtatggtc
cttccttctcagctagttcacaactcgcctctaatgctccgtaggtttcgaaaatcttct
tattgagatcttgtgcttccaggctatcaaatggataatttaagagaataaacgcgtccg
ctaatccttgaacaccaataccgataggtctatgtctcttattagagatttcagcttctg
gaataggataataattaatatctataattttattgagatttctgacaattactttgacca
catccttcagtttgagaaaatcaaatcgcccatctattacaaacatgttcaatgcaacag
atgccagattacaaacggctacctcattagcatccgcatattgtattatctcagtgcaaa
gattactacacttgatggttcctaaattttgttgattactctttttgttacacgcatcct
tataaagaatgaatggagtaccagtttcaatctgagattctataatcgctttccagacga
ctcgagcctttatatagatttgtatctcttttctctttcgtattgtatataatcgttcga
actcgtctccccaaacatcgtccaatccaggacattcatccggacacatcaacgaccact
ccccgtcatccttcactcgtttcataaagagatcaggaatccaaagagctataaatagat
ctctggttctatgttcctcgtttcctgtattctttttaagatcgaggaacgccataatat
cagaatgccacggttccaagtatatggccataactccaggccgtttgtttcctccctgat
ctatgtatctagcggtgttattataaactctcaacattggaataataccattggatgtac
cattggtaccggagatatagcttccactggcacgaatattactaattgatagacctattc
cccctgccattttagagattaatgcgcatcgttttaacgtgtcatagatgccctctatgc
tatcatcgatcatgttaagtagaaaacagctagacatttggtgacgagtagttcccgcat
taaataaggtaggagaagcgtgcgtaaaccatttttcagacagtagattgtacgtctcaa
tagctgattctatatcccattgatgtattcctaccgcgacacgcattaacatgtgctgag
gtctttcaacgatcttgttgtttattttcaacaagtaggatttttccaaagttttaaaac
caaaatagttgtatgaaaagtctcgttcgtaaataataaccgagttgagtttatccttat
atttgttaactatatccatggtaatacttgaaataatcggagaatgtttcccatttttag
gattgacatagttgaataaatcttccatcacttcactaaatagttttttgtttctttgtg
tagatttgatacggctattctggcggctagaatggcataatctggatgttgtgtagtaca
agtggctgctatttcagctgccagagtgtccaattctaccgttgttactccattatatat
tccttggataaccttcatagctattttaataggatctatatgatccatgtttaagccata
acataattttctaatacgagacgtgattttatcaaacatgacattttccttgtatccatt
tcgtttaatgacaaacatttttgttggtgtaataaaaaaattatttaacttttcattaat
agggatttgacgtatgtagcgtacaaaattatcgttcctggtatatagataaagagtcct
atatatttgaaaatcgttacggctcgattaaactttaatgattgcatagtgaatatatca
ttaggatttaactccttgactatcatggcggccccagaaattaccatcaaaagcattaat
acagttatcccgatcgcagttagaacggttatagcatccaccatttatatctaaaaatta
gatcaaagaatatgtgacaaagtcctagttgtatattgagaattgacgaaacaatgtttc
ttacatattttttttttattagtaacagacttaatagtaggaactggaaaactagacttg
attattctataagtatagatacccttccagataatgttctctttgataaaagttccagaa
aatgtagaattttttaaaaagttatcttttgctattaccaagattgtggttagacgctta
ttattaatatgagtgataaaatctacaccgcctctagatatcgcctttatttccacatta
gatggtaaatccaatagtgaaactatctttttaggaatgtatggactcgcgtttagagga
gtgaacgtcttaggcgtcggaaaggatgattcgtcaaacgaataaacaatttcacaaatg
gatgttaatgtattagtaggaaatttcttgacgctagtggaattgaaaattctaatggat
gatgttctacctatttcatcagataacatgttaatttccgacaccaacggttttaatatt
tcgatgatatacggtagtctctctttcggacttatatagcttattccacaatacgagtca
ttatatactccaaaaaacaaaataactagtataaaatctgtatcgaatgggaaaaacgaa
attatcgacataggtatagaatccggaacattgaacgtattaatacttaattctttttca
gtggtaagaaccgataggttattgacattgtatggttttaaatattctataacttgagac
ttgatagatattaatgacgaattgaaaattatttttatcaccacgtgtgtttcaggatca
tcgtcgacgcccgtcaaccaaccgaatggagtaaaataaatatcattaatatatgctcta
gatattagtatttttatcaatcctttgattatcatcttctcgtatgcgaatgattccatg
atcaagagtgacttgagaacatcctccggagtattaatgggcttagtaaacagtccatcg
ttgcaataataaaagttatccaagttaaaggatattatgcattcgtttaaagatatcacc
tcatctgacggagacaattttttggtaggttttagagacttcgaagctacttgtttaaca
aagttattcatcgtcgtctactattctatttaattttgtagttaatttatcacatatcac
attaattgactttttggtccacttttccatacgtttatattcttttaatcctgcgttatc
cgtttccgttatatccagggatagatcttgcaagttaaatagaatgctcttaaataatgt
catttttttatccgctaaaaatttaaagaatgtataaacttttttcaaagatttaaaact
tttaggtggagttctagtacacaatatcataaacaaactaataaacatcccgcattcaga
ttccaacagctgattaacttccacattaatacagcctattttcgctccaaatgtacattc
gaaaaatctgaataaaacatcaatgtcgcaatttgtattatccaatacagaatgtctgtg
attcgtgttaaaaccatcggagaaggaatagaaataaaaattattatagtggtggaattc
agttggaatattgcctccggagtcataaaaggatactaaacattgttttttatcataaat
tacacatttccaatgagacaaataacaaaatccaaacattacaaatctagaggtagaact
tttaattttgtctttaagtatatacgataagatatgtttattcataaacgcgtcaaattt
ttcatgaatcgctaaggagtttaagaatctcatgtcaaattgtcctatataatccacttc
ggatccataagcaaactgagagactaagttcttaatacttcgattgctcatccaggctcc
tctctcaggctctattttcatcttgacgacctttggattttcaccagtatgtattccttt
acgtgataaatcatcgattttcaaatccatttgtgagaagtctatcgccttagatacttt
ttcccgtagtcgaggtttaaagaaatacgctaacggtatactagtaggtaactcaaagac
atcatatatagaatggtaacgcgtctttaactcgtcggttaactctttctttcgatcgag
ttcgtcgctactattgggtctgctcaggtgccccgactctactagttccaacatcatacc
gataggaatacaagacactttgccagcggttgtagatttgtcatatttctccactacata
tccgttacaatttgttaagaatttagatacatctatattgctacataatccagctagtga
atatatatgacataataaattggtaaatcctagttctggtattttactaattactaaatc
tgtatatctttccatttatcatggaaaagaatttaccagatatcttcttttttccaaact
gcgttaatgtattctcttacaaatattcacaagatgaattcagtaatatgagtaaaacgg
aacgtgatagtttctcattggcggtgtttccagttataaaacatagatggcataacgcac
acgttgtaaaacataaaggaatatacaaagttagtacagaagcgcgtggaaaaaaagtat
ctcctccatcactaggaaaacccacacacataaacctaaccgcgaagcaatatatataca
gtgaacacacaataagctttgaatgttatagttttctaaaatgtataacaaatacagaaa
tcaattcgttcgatgagtatatattaagaggactattagaagctggtaatagtttacaga
tattttccaattccgtaggtaaacgaacagatactataggtgtactagggaataagtatc
catttagcaaaattccattggcctcattaactcctaaagcacaacgagagatattttcag
cgtggatttctcatagacctgtagttttaactggaggaaccggagtgggtaagacgtcac
aggtacccaagttattgctttggtttaattatttatttggtggattctctactctagata
aaatcactgactttcacgaaagaccagtcattctatctcttcctaggatagctttagtta
gattgcatagcaataccattttaaaatcattgggatttaaggtactagatggatctccta
tttctttacggtacggatctataccggaagaattaataaacaaacaaccaaaaaaatatg
gaattgtattttctacccataagttatctctaacaaaactatttagttatggcactctta
ttatagacgaagttcatgagcatgatcaaataggagatattattatagcagtagcgagaa
agcatcatacgaaaatagattctatgtttttaatgactgccacattagaggatgaccgag
aacgtctaaaagtatttttacccaatcccgcatttatacatattcccggagatacactgt
ttaaaattagcgaggtatttattcataataagataaatccatcttcaagaatggcataca
tagaagaagaaaagagaaatttagtcactgctatacagatgtatactcctcctgatggat
catccggtatagtctttgtggcatccgttgcacagtgtcacgaatataaatcatatttag
aaaaaagattaccgtatgatatgtatattattcatggtaaggtcttagatatagacgaaa
tattagaaaaagtgtattcatcacctaatgtatcgataattatttctactccttatttgg
aatccagcgttactatacgcaatgttacacacatttatgatatgggtagagtttttgtcc
ccgctccttttggaggatcgcaacaatttatttctaaatctatgagagatcaacgaaaag
gaagagtaggaagagttaatcctggaacatacgtatatttctatgatctgtcttatatga
agtctatacagcgaatagattcagaatttctacataattatatattgtacgctaataagt
ttaatctaacactccccgaagatttgtttataatccctacaaatttggatattctatggc
gtacaaaggaatatatagactcgttcgatattagtacagaaacatggaataaattattat
ccaattattatatgaagatgatagagtatgctaaactttatgtactaagtcctattctcg
ctgaggagttggataactttgagaggacgggagaattaactagtattgtacaagaagcca
ttttatctctaaatttacgaattaagatcttaaattttaaacataaagatgatgatacgt
atatacacttttgtaaaatattattcggtgtctataacggaacaaacgctactatatatt
atcatagacctctaacaggatatatgaatatgatttcagatactatatttgttcctgtag
ataataactaaaatcaaactctaatgaccacatctttttttagagatgaaaaattttcca
catctccttttgtagacacgactaaacattttgcagaaaaaagtttattattgtttagat
aatcgtatacttcatcagtgtagatagtaaatgtgaacagataaaaggtattcttgctca
atagattggtaaattccatagaatatattaatcctttcttcttgagatcccacatcattt
caatcaaagacgttttatccaatgatttacctcgtactataccacatacaaaactagatt
ttgcagtgacgtcgtacctggtattcctaccaaacaaaattttacttttagttcttttag
aaaattctaaggtagaatctctatttgccaatatgtcatctatggaattaccactagcaa
aaaatgatagaaatatatattgatacatcgcagctggttttgatctactatactttaaaa
acgaatcagattccataattgcctgtatatcatcagctgaaaaactatgttttacacgta
ttccttcggcatttctttttaatgatatatcttgtttagacaatgataaagttatcatgt
ccatgagagacgcgtctccgtatcgtataaatatttcattagatgttagacgcttcatta
ggggtatacttctataaggtttcttaattagtccatcattggttgcgtcaagaactacta
tcggatgttgttgggtatctctagtgttacacatggccttactaaagtttgggtaaataa
ctatgatatctctattaattatagatgcatatatttcattcgtcaaggatattagtatcg
acttgctatcgtcattaatacgtgtaatgtaatcatataaatcatgcgatagccaaggaa
aattcaaatagatgttcatcatataatcgtcgctataattcatattaatactttgacatt
gactaatttgtaatatagcctcgccacgaagaaagctctcgtattcagtttcatcgataa
aggataccgttaaatataactggttgccgatagtctcatagtctattaagtggtaagttt
cgtacaaatacagaatccctaaaatattatctaatgttggattaatctttaccataactg
tataaaatggagacggagtcataactattttaccgtttgtacttactggaatagatgaag
gaataatctccggacatgctggtaaagacccaaatgtctgtttgaagaaatccaatgttc
caggtcctaatctcttaacaaaaattacgatattcgatcccgatatcctttgcattctat
ttaccagcatatcacgaactatattaagattatctatcatgtctattctcccaccgttat
ataaatcgcctccgctaagaaacgttagtatatccatacaatggaatacttcatttctaa
aatagtattcgttttctaattctttaatgtgaaatcgtatactagaaagggaaaaattat
ctttgagttttccgttagaaaagaaccacgaaactaatgttctgattgcgtccgattccg
ttgctgaattaatggatttacaccaaaaactcatataacttctagatgtagaagcattcg
ctaaaaaattagtagaatcaaaggatataagtagatgttccaacaagtgagcaattccca
agatttcatctatatcattctcgaatccgaaattagaaattcccaagtagatatcctttt
tcatccgatcattgatgaaaatacgaactttattcggtaagacgatcatttactaaggag
taaaataggaagtaatgttcgtatgtcgttatcatcgtataaattaaaggtgtgtttttt
accattaagtgacattataattttaccaatattggaattataatataggtgtatttgcgc
actcgcgacggttgatgcatcggtaaatatagctgtatctaatgttctagtcggtatttc
atcatttcgctgtctaataatagcgttttctctatctgtttccattacagctgcctgaag
tttattggtaggataatatgtaaaataataagaaatacatacgaataacaaaaataaaat
aagatataataaagatgccatttagagatctaattttgttcaacttgtccaaattcctac
ttacagaagatgaggaatcgttggagatagtgtcttccttatgtagaggatttgaaatat
cttatgatgacttaataacttactttccagataggaaataccataaatatatttctaagg
tatttgaacatgtagatttatcggaggaattaagtatggaattccatgatacaactctga
gagatttagtctatcttagattgtacaagtattccaagtgtatacggccgtgttataaat
taggagataatctaaaaggcatagttgttataaaggacagaaatatatatattagagaag
caaatgatgacttgatagaatatctcctcaaggaatacactcctcagatttatacatatt
ctaatgagcacgttcccatagctggttcaaaattaattctttgcggattttctcaagtta
catttatggcgtatacaacgtctcatataacaacaaataaaaaggtggatgttctcgttt
ccaaaaaatgtatagatgaactagtcgatccaataaattatcaaatacttcaaaatttat
ttgataaaggaagcggaacaataaataaaatactcaggaagatattttattctgtaacag
gtggccaaactccataatttgctttttctatttcggattttagaatttccaaattcacca
gcgatttatctgttttggtgaaatccaaggatttattaatgtccacaaatgccatttgtt
ttgtctgtggattgtatttgaaaatggaaacgatgtagttagatagatgcgctgcgaagt
ttcctattagggttccgcgcttcacgtcacccagcatacttgaatcaccatcctttaaaa
aaaatgataagatatcaacatggagtatatcatactcggattttaattcttctactgcct
cactgacattttcacaaatactacaatacggtttaccgaaaataatcagtacgttcttca
tttatgggtatcaaaaacttaaaatcgttactgctggaaaataaatcactgacgatatta
gatgataatttatacaaagtatacaatggaatatttgtggatacaatgagtatttatata
gccgtcgccaattgtgtcagaaacttagaagagttaactacggtattcataaaatacgta
aacggatgggtaaaaaagggagggcatgtaaccctttttatcgatagaggaagtataaaa
attaaacaagacgttagagacaagagacgtaaatattctaaattaaccaaggacagaaaa
atgttagaattagaaaagtgtacatccgaaatacaaaatgttaccggatttatggaagaa
gaaataaaggcagaaatgcaattaaaaatcgataaactcacatttcaaatatatttatct
gattctgataacataaaaatatcattgaatgagatactaacacatttcaacaataatgag
aatgttacattattttattgtgatgaacgagacgcagaattcgttatgtgtctcgaggct
aaaacacatttctctaccacaggtgaatggccgttgataataagtaccgatcaggatact
atgctatttgcatctgctgataatcatcctaagatgataaaaaacttaactcaactgttt
aaatttattccatctgcagaggataactatttagcaaaattaactgcattagtgaatgga
tgtgatttctttcctggactctatggggcatctataacacccaacaacttaaacaaaata
caattgtttagtgattttacaatcgataatatagtcactagtttggcaattaaaaattat
tatagaaagactaactctaccgtagacgtgcgtaatattgttacgtttataaacgattac
gctaatttagacgatgtctactcgtacgttcctccttgtcaatgcactgttcaagaattt
atattctccgcattagatgaaaaatggaatgaatttaaatcatcttatttagagagcgtg
ccgttaccctgcaaattaatgtacgcattagaaccacgtaaggagattgatgtttcagaa
gttaaaactttatcatcttatatagatttcgaaaatactaaatcagatatcgatgttata
aaatctatatcctcgatttttggatattctaacgaaaactgtaacacgatagtgttcggc
atctataaggataatttactactgagtataaataattcattttactttaacgatagtctg
ttaataaccaatactaaaagtgataatataataaatataggttactagattaaaaatggt
gttccaactcgtgtgctctacgtgcggcaaagatatttctcacgaacgatataaattgat
tatacgaaaaaaatcattaaaggatgtactcgtcagtgtaaagaacgaatgttgtaggtt
aaaattatctacacaaatagaacctcaacgtaacttaacagtgcaacctctattggatat
aaactaatggatccggttaattttatcaagacatatgcgcctagaggttctattattttt
attaattataccatgtcattaacaagtcatttgaatccatcgatagaaaaacatgtgggt
atttattatggtacgttattatcggaacacttggtagttgaatcgacctatagaaaagga
gttcgaatagtcccattggatagtttttttgaaggatatcttagtgcaaaagtatacatg
ttagagaatattcaagttatgaaaatagcagccgatacagcattaactttattgggtatt
ccgtatggatttggtcataatagaatgtattgttttaaattggtagctgaatgttataaa
aatgctggtgttgatacatcgtctaaacgaatattaggtaaagatatttttctgagccaa
aacttcacagatgatgatagatggataaagatatatgattctaataatttaacattttgg
caaattgattaccttaaagggtgagttaatatgcataactactcctccgttgttttttcc
ctcgttctttttcttaacgttgtttgccatcactctcataatgtaaagatattctaaaat
ggtaaacttttgcatatcggacgcagaaattggtataaatgttgtaattgtattatttcc
cgtcaatggactagtcacagctccatcagttttatatcctttagagtatttctcactatt
gtctagcattctagagcattccatgatctgtttatcgttgatattggccggaaagataga
ttttttattttttattatattactattggcaattgtagatataacttctggtaaatattt
ttctaccttttcaatctcttctattttcaagccggctatatattctgctatattgttgct
agtatcaataccttttctggctaagaagtcatatgtggtattcactatatcagttttaac
tggtagttccattagcctttccacttctgcagaataatcagaaattggttctttaccaga
aaatccagctactataataggctcaccgatgatcattggcaaaatcctatattgtaccag
attaatgagagcatatttcatttccaataattctgctagttcttgagacattgatttatt
tgatgaatctagttggttctctagatactctaccatttctgccgcatacaataacttgtt
agataaaatcagggttatcaaagtgtttagcgtggctagaatagtgggcttgcacgtatt
aaagaatgcggtagtatgagtaaaccgttttaacgaattatatagtctccagaaatctgt
ggcgttgcatacatgagctgaatgacatcgaagattgtccaatatttttaatagctgctc
tttgtccattatttctatatttgactcgcaacaattgtagataccattaatcaccgattc
ctttttcgatgccggacaataacacaattgtttagctttggactctatgtattcagaatt
aatagatatatctctcaatacagattgcactatacattttgaaactatgtcaaaaattgt
agaacgacgctgttctgcagccatttaactttaaataatttacaaaaatttaaaatgagc
atccgtataaaaatcgataaactgcgccaaattgtggcatatttttcagagttcagtgaa
gaagtatctataaatgtagactcgacggatgagttaatgtatatttttgccgccttgggc
ggatctgtaaacatttgggcaattatacctctaagtgcatcagtgttttaccgaggagcc
gaaaacattgtgtttaatcttcctgtgtccaaggtaaaatcgtgtttgtgtagttttcac
aatgatgccatcatagatatagaacctgatctggaaaataatctagtaaaactttctagt
tatcatgtagtaagtgtcgattgtaacaaggaactgatgcctattaggacagatactact
atttgtctaagtatagatcaaaagaaatcttacgtgtttaattttcacaagtatgaagaa
aaatgttgtggtagaaccgtcattcatctagaatggttgttgggctttatcaagtgtatt
agtcagcatcagcatttggctattatgtttaaagatgacaatattattatgaagactcct
ggtaatactgatgcgttttccagggaatattctatgactgaatgttctcaagaactacaa
aagttttctttcaaaatagctatctcgtctctcaacaaactacgaggattcaaaaagaga
gtcaatgtttttgaaactagaatcgtaatggataatgacgataacattctaggaatgttg
ttttcggatagagttcaatcctttaagattaacatctttatggcgtttttagactaatac
tttcaatgagataaatatgggtggcggagtaagtgttgagctccctaaacgggatccgcc
tccgggagtacccactgatgagatgttattaaacgtggataaaatgcatgacgtgatagc
tcccgctaagcttttagaatatgtgcatataggaccgctagcaaaagataaagaggataa
agtaaagaaaagatatccagagtttagattagtcaacacaggacccggtggtctttcggc
attattaagacaatcgtataatggaaccgcacccaattgctgtcgcacttttaatcgtac
tcattattggaagaaggatggaaagatatcagataagtatgaagagggtgcagtattaga
atcgtgttggcccgacgtccacgacactggaaaatgcgatgttgatttattcgactggtg
tcagggggatacgttcgataggaacatatgtcatcagtggatcggttcagcctttaatag
gagtgatagaactgtagagggtcaacaatcgttaataaatctgtataataagatgcaaac
attatgtagtaaagatgctagtgtaccaatatgtgaatcatttttgcatcatttacgcgc
acacaatacagaagatagcaaagagatgatcgattatattctaagacaacagtctgcgga
ctttaaacagaaatatatgagatgtagttatcccactagagataagttagaagagtcatt
aaaatatgcggaacctcgagaatgttgggatccagagtgttcgaatgccaatgttaattt
cttgctaacacgtaattataataatttaggactatgcaatattgtacgatgtaataccag
cgtgaacaacttacagatggataaaacttcctcattaagattgtcatgtggattaagcaa
tagtgatagattttctactgttcccgtcaatagagcaaaagtagttcaacataatattaa
acattcgttcgacctaaaattgcatttgatcagtttattatctctcttggtaatatggat
actaattgtagctatttaaatgggtgccgcggcaagcatacagacgacggtgaatacact
cagcgaacgtatctcgtctaaattagaacaagaagcgaacgctagtgctcaaacaaaatg
tgatatagaaatcggaaatttttatatccgacaaaaccatggatgtaacctcactgttaa
aaatatgtgctctgcggacgcggatgctcagttggatgctgtgttatcagccgctacaga
aacatatagtggattaacaccggaacaaaaagcatacgtaccagctatgtttactgctgc
gttaaacattcagacgagtgtaaacactgttgttagagattttgaaaattatgtgaaaca
gacttgtaattctagcgcggtcgtcgataacaaattaaagatacaaaacgtaatcataga
tgaatgttacggagccccaggatctccaacaaatttggaatttattaatacaggatctag
caaaggaaattgtgccattaaggcgttgatgcagttgacgactaaggccaccacccaaat
agctcctaaacaagttgctggtacaggagttcaattttatatgatagttatcggtgttat
aatattggcagcgttgtttatgtactatgccaagcgtatgctattcacatccaccaatga
taaaatcaaacttattttagccaataaggaaaacgtccattggactacttacatggacac
attctttagaacttctccgatggttattgctaccacggatatgcaaaactgaaaatatat
tgataatattttaatagattaacatggaagttatcgctgatcgtctagacgatatagtga
aacaaaatatagcggatgaaaaatttgtagattttgttatacacggtctagagcatcaat
gtcctgctatacttcgaccattaattaggttgtttattgatatactattatttgttatag
taatttatatttttactgtacgtctagtaagtagaaattatcaaatgttgttggtggcgc
tagtcatcgcattaactattttttattactttatactataatagtactagactgacttct
aacaaacatctcgccggccataaataaatgcttgatattaaagtcttctatttctaacac
tattccatctgtggaaaataatactctgacattatcgctaattgacacatcggtgagtga
tatgcctataaagtaataatcttctttgggcacatataccagtgtaccaggttctaacaa
cctatttactggtgctcctgtagcatactttttctttaccttgagaatatccatcgtttg
cttggtcaatagcgacaggtgattttttatcaaccattcgaaaaagtaattggagtgttc
atatcctctacgggctattgtctcatgtccgtgtatgaaatttaagtaacacgactgtgg
tagatttgttctatagagccggttgccgcaaatagatagaactaccaatatgtctgtaca
aatgttaaacattaattgattaacagaaaaaacaatgttcgttctgggaatagaaaccag
attaaaacaaaattcgttagaatatatgccacgtttatacattgaatataaaataactac
agtttgaaaaataacagtatcatttaaacatttaacttgcggggttaatctcacaacttt
actgtttttgaactgttcaaaatatagcatagatccatgagaaatacgtttagccgcctt
taatagaggaaatcctaccgcctttctggatctcaccaacgacgatagttctgaccagca
actcatttcttcatcatccacctgttttaacatataataggcaggagatagatatccgtc
attgcaatattccttctcgtaggcacacaatctaatattgataaaatctccattctcttc
tctgcatttattatcttgtctatcgttgaatctattttggtcattaaatctttcatttct
tcctggtatatttctatcacctcgtttggttggatttttgtctatattatcgtttgtaac
atcggtacgggtattcatttatcacaaaaaaaacttctctaaatgagtctactgctagaa
aacctcatcgaagaagataccatattttttgcaggaagtatatctgagtatgatgattta
caaatggttattgccggcgcaaaatccaaatttccaagatctatgctttctatttttaat
atagtacctagaacgatgtcaaaatatgagttggagttgattcataacgagaatatcaca
ggggcaatgtttaccacaatgtataatataagaaacaatttgggtctaggcgatgataaa
ctaactattgaagccattgaaaactatttcttggatcctaacaatgaggttatgcctctt
attattaataatacggatatgactgcagtcattcctaaaaaaagtggtaggagaaagaat
aagaacatggttatcttccgtcaaggatcatcacctatcttgtgtattttcgaaactcgt
aaaaagattaatatttataaagaaaatatggaatccgcgtcgactgagtatacacctatc
ggagacaacaaggctttgatatctaaatacgcgggaatcaatatcttaaatgtgtattct
ccttctacatctatgagattgaacgccatttacggattcaccaataaaaataaactagag
aaacttagtactaataaggaactagaatcgtatagttctagccctcttcaagaacccatt
aggttaaatgattttctgggactattggaatgtgttaaaaagaatattcctctaacagat
attccgacaaaggattgattactataaatggagaatgttcctaatgtatactttaatcct
gtgtttatagagcccacgtttaaacattctttattaagtgtttataaacacagattaata
gttttatttgaagtattcgttgtattcattctaatatatgtattttttagatctgaatta
aatatgttcttcatgcctaaacgaaaaatacccgatcctattgatagattacgacgtgct
aatctagcgtgtgaagacgataaattaatgatctatggattaccatggatgacaactcaa
acatctgcgttatcaataaatagtaaaccgatagtgtataaagattgtgcaaagcttttg
cgatcaataaatggatcacaaccagtatctcttaacgatgttcttcgcagatgatgattc
attttttaagtatttggctagtcaagatgatgaatcttcattatctgatatattgcaaat
cactcaatatctagactttctgttattattattgatccaatcaaaaaataaattagaagc
tgtgggtcattgttatgaatctctttcagaggaatacagacaattgacaaaattcacaga
ctctcaagattttaaaaaactgtttaacaaggtccctattgttacagatggaagggtcaa
acttaataaaggatatttgttcgactttgtgattagtttgatgcgattcaaaaaagaatc
agctctagctaccaccgcaatagatcctgttagatacatagatcctcgtcgcgatatcgc
attttctaacgtgatggatatattaaagtcgaataaagtgaacaataattattctttatt
gtcatcatgaacggcggacatattcagttgataatcggccccatgttttcaggtaaaagt
acagaattaattagacgagttagacgttatcaaatagctcaatataaatgcgtgactata
aaatattctaacgataatagatacggaacgggactatggacgcatgataagaataatttt
gcagcattggaagcaactaaactatgtgatgtcttggaagcaattacagatttctccgtg
ataggtatcgatgaaggacagttctttccagacattgttgaattctgtgagcgtatggca
aacgaaggaaaaatagttatagtagccgcactcgatgggacatttcaacgtaaaccgttt
aataatattttgaatcttattccattatctgaaatggtggtaaaactaactgcagtgtgt
atgaaatgctttaaggaagcttccttttctaaacgattaggtgcagaaaccgagatagaa
ataataggaggtaatgatatgtatcaatcggtgtgtagaaagtgttacatcgactcataa
tattatatttttatctaaaaaactaaaaataaacattgattaaattttaatataatactt
aaaaatggatgttgtgtcgttagataaaccgtttatgtattttgaggaaattgataatga
gttagattacgaaccagaaagtgcaaatgaggtcgcaaaaaaactgccgtatcaaggaca
gttaaaactattactaggagaattattttttcttagtaagttacagcgacacggtatatt
agatggtgccaccgtagtgtatataggatctgctcccggtacacatatacgttatttgag
agatcatttctataatttaggagtgatcatcaaatggatgctaattgacggccgccatca
tgatcctattctaaatggattgcgtgatgtgactctagtgactcggttcgttgatgagga
atatctacgatccatcaaaaaacaactgcatccttctaagattattttaatttctgatgt
gagatccaaacgaggaggaaatgaacctagtacggcggatttactaagtaattacgctct
acaaaatgtcatgattagtattttaaaccccgtggcatctagtcttaaatggagatgccc
gtttccagatcaatggatcaaggacttttacatcccacacggtaataaaatgttacaacc
gtttgctccttcatattcagctgaaatgagattattaagtatttataccggtgagaacat
gagactgactcgagttaccaaatcagacgctgtaaattatgaaaaaaagatgtattacct
taataagatcgtccgcaacaaagtagttgttaactttgattatcctaatcaggaatatga
ctattttcacatgtactttatgttgagaaccgtatactgcaataaaacatttcctactac
taaagcaaaggtactatttctacaacaatctatatttcgtttcttaaatattccaacaac
atcaactgaaaaagttagtcatgaaccaatacaacgtaaagtatctagcaaagattctgt
gtctaaaaacagaaatagcaagagatccgtacgcggtaataaatagaaacgtgctactga
gatatactaccgatatacagtataatgatttagttactttaataaccgttagacataaaa
ttgattctatgaaaactgtgtttcaggtatttaacgaatcatccataaattatactccgg
ttgatgatgattatggagaaccaatcattataacatcgtatcttcaaaaaggtcataaca
agtttcctgtaaattttctatacatagatgtggtaatatctgacttatttcctagctttg
ttagactagatactacagaaactaatatagttaatagtgtactacaaacaggcgatggta
aaaagactcttcgtcttcccaaaatgttagagacggaaatagttgtcaagattctctatc
gtcctaatataccattaaaaattgttagatttttccgcaataacatggtaactggagtag
agatagccgatagatctgttatttcagtcgctgattaatcaattagtagagagatagaac
attattatatcttatatctgtttagaaaaatgctaatattaaaatagctaacgctagtaa
tccaatcggaagccatttgatatctataatagggtatctaatttcctgattcagatagcg
gacagctatattctcggtagctactcgtttggaatcacaaacattatttacatctaattt
actatctgtaatggaaacgtttcccaatgaaatggtacaatcagatacattacatcttga
tatatttttttttaaagaggctggtaacaacgcatcgcttcgtttacatggctcgtacca
acaataatagggtaatcttgtatctattcctatccgtactatgcttttatcaggataaat
acatttacatcgtatatcgtctttgttagcatcacagaatgcataaatttgttcgtccgt
catgataaaaatttaaagtgtaaatataacttatttatagttgtaataaaaagggaaatt
tgattgtataccttcggttctttaaaagaaactgacttgataaaatggctgtaatctcta
aggttacgtatagtctatatgatcaaaaagagattaatgctacagatattatcattagtc
atgttaaaaatgacgacgatatcggtaccgttaaagatggtagactaggtgctatggatg
gggcattatgtaagacttgtgggaaaacggaattggaatgtttcggtcactggggtaaag
taagtatttataaaactcatatagttaagcctgaatttatttcagaaattattcgtttac
tgaatcatatatgtattcactgcggattattgcgttcacgagaaccgtattccgacgata
ttaacctaaaagagttatcgggacacgctcttaggagattaaaggataaaatattatcca
agaaaaagtcatgttggaacagtgaatgtatgcaaccgtatcaaaaaattactttttcaa
agaaaaaggtttgtttcgtcaacaagttggatgatattaacgttcctaattctctcatct
atcaaaagttaatttctattcatgaaaagttttggccattattagaaattcatcaatatc
cagctaacttattttatacagactactttcccatccctccgttgattattagaccggcta
ttagtttttggatagatagtatacccaaagagactaatgaattaacttacttattaggta
tgatcgttaagaattgtaacttgaatgctgatgaacaggttatccagaaggcggtaatag
aatacgatgatattaaaattatttctaataacactaccagtatcaatttatcatatatca
catccggcaaaaataatatgattagaagttatatcgtcgcccggcgaaaagatcagaccg
ctagatctgtaattggtcccagtacatctatcaccgttaatgaggtaggaatgcccgcat
atattagaaatacacttacagaaaagatatttgttaatgcctttacagtggataaagtta
aacaactattagcgtcaaaccaagttaaattttactttaataaacgattaaaccaattaa
caagaatacgccaaggaaagtttatcaaaaataaaatacatttattgcctggtgattggg
tagaagtagctgttcaagaatatacaagtattatttttggaagacagccgtctctacata
gatacaacgtcatcgcatcatctatcagagctaccgaaggagatactatcaaaatatctc
ccggaattgccaactctcaaaatgctgatttcgacggagatgaagaatggatgatattgg
agcaaaatcctaaagccgtagttgaacagagtattcttatgtatccgacgacgttactca
aacacgatattcatggagcccccgtttatggatctattcaagatgaaatcgtagcagcgt
attcattgtttaggatacaagatctttgtttagatgaagtattgaacatcttggggaaat
atggaagagagttcgatcctaaaggtaaatgtaaattcagcggtaaagatatctatactt
acttgataggtgaaaagattaattatccgggtctcttaaaggatggtgagattattgcaa
acgacgtagatagtaattttgttgtggctatgaggcatctgtcattggctggactcttat
ccgatcataagtcgaacgtggaaggtatcaactttattatcaagtcatcttatgttttta
agagatatctatctatttacggttttggggtgacattcaaagatctgagaccaaattcga
cgttcactaataaattggaggccatcaacgtagaaaaaatagaacttatcaaagaagcat
acgccaaatatctcaaagatgtaagagacgggaaaatagttccattatctaaagctttag
aggcggactacgtggaatccatgttatccaacttgacaaatcttaatatcagagagatag
aagaacatatgagacaaacgctgatagatgatccagataataacctcctgaaaatggcca
aagcgggttataaagtaaatcccacagaactaatgtatattctaggtacttatggacaac
agaggatagatggcgaaccagctgaaacaagagtattgggtagagtcttaccttactatc
ttccagactctaaggatccagaaggaagaggttatattcttaattctttaacaaaaggat
taacgggttctcaatattacttttcgatgctggttgcaagatctcaatctactgatatcg
tctgtgaaacatcacgtacaggaacactagctagaaagatcattaaaaagatggaggata
tggtggtcgacgggtacggacaagtagttataggtaatacgctcatcaagtacgccgcca
actataccaaaattctaggctcagtatgtaaacctgtagatcttatctatccagatgagt
ccatgacttggtatttggaaattagtgctctgtggaataaaataaaacagggattcgttt
actctcagaaacagaaacttgcaaagaagacattggcgccgtttaatttcctagtattcg
tcaaacccaccactgaggataatgctattaaggttaaggatctgtacgatatgattcata
acgtcattgatgatgtgagagagaaatacttctttacggtatctaatatagattttatgg
agtatatattcttgacgcatcttaatccttctagaattagaattacaaaagaaacggcta
ttaccatctttgaaaagttctatgaaaaactcaattatactctaggtggcggaactccta
ttggaattatttctgcacaggtattgtctgagaagtttacacaacaagccctatccagtt
ttcacactactgaaaagagtggtgccgtcaaacaaaaacttggtttcaacgagtttaata
acttgactaatttgagtaagaataagaccgaaattatcactctggtatccgatgatatct
ctaaacttcaatctgttaagattaatttcgaatttgtatgtttgggagaattaaatccag
acatcactcttcgaaaagaaacagatagatatgtagtagacataatagtcaatagattat
acatcaagagagcagaaataaccgaattagtcgtcgaatatatgattgaacgattcatct
cctttagcgtcattgtaaaggaatggggtatggagacattcattgaggacgaggataata
ttagatttactgtctacctaaatttcgttgaaccggaggaattgaatcttagtaagttta
tgatggttcttccgggtgccgccaacaagggcaagattagtaaattcaagattcctatct
ctgactatacgggatatgacgacttcaatcaaacaaaaaaactcaataagatgactgtag
aactcatgaatctaaaagaattgggttctttcgatttggagaacgtcaacgtgtatcctg
gagtatggaatacatacgatatcttcggtatcgaggccgctcgtggatacttgtgcgaag
ccatgttaaacacctatggagaaggtttcgattatctgtatcagccttgtgatcttctcg
ctagtttactatgtgctagttacgaaccagaatcagtgaataaattcaagttcggcgcag
ctagtactcttaaaagagctacgttcggagacaataaagcattgttaaacgcggctcttc
ataaaaagtcagaacctattaacgataatagtagctgccacttttttagcaaggtcccta
atataggaactggatattacaaatactttatcgacttgggtcttctcatgagaatggaaa
ggaaactatctgataagatatcttctcaaaagatcaaggagatggaagaaacagaagact
tttaattcttatcaataacatatttttctatgatctgtcttttaaacgatggattttcca
caaatgcgcctctcaagtccctcatagaatgatacacgtataaaaaatatagcataggcg
atgactccttatttttagacattagatatgccaaaatcatagccccgcttctatttactc
ccgcagcacaatgaaccaacacgggctcgtttcgttgatcacatttagataagaaggcgg
tcacgtcgtcaaaatatttactaatgtcggtagttgtatcatctaccaacggtatatgaa
taatattaatattagagttaggtaatgtatatttatccatcgtcaaatttaaaacatatt
tgaacttaacttcagatgatggcgcatccatagcatttttataatttcccaaatacacat
tattggttactcttgtcattatagtgggagatttggctctgtgcatatctccagttgaac
gtagtagtaagtatttatacaaacttttcttatccatttataacgtacaaatggataaaa
ctactttatcagtaaacgcgtgtaatttagaatacgttagagaaaaggctatagtaggcg
tacaagcagccaagacatcaacacttatattctttgttattatattggcaattagtgcgc
tattactctggtttcagacgtctgataatccagtctttaatgaattaacgagatatatgc
gaattaaaaatacggttaacgattggaaatcattaacggatagcaaaacaaaattagaaa
gtgatagaggtagacttctagccgctggtaaggatgatatattcgaattcaaatgtgtgg
atttcggcgcctattttatagctatgcgattggataagaaaacatatctgccgcaagcta
ttaggcgaggtactggagacgcgtggatggttaaaaaggcggcaaaggtcgatccatctg
ctcaacaattttgtcagtatttgataaaacacaagtctaataatgttattacttgtggta
atgagatgttaaatgaattaggttatagcggttattttatgtcgccgcattggtgttccg
atcttagtaatatggaatagtttagataaatgcggtaacaaatgttcctgtaaggaacca
taacagcttagatttaacgttaaagatgagcataaacataataaacaaaattacaatcaa
acctataacattaatatcaaacaatccaaaaaatgaaatcagtggagtagtaaacgcgta
cataactcctggataacgtttagcagctgccgttcctattctagaccaaaaatttggttt
catgttttcgaagcggtgttctgcaacaagtcggggatcgtgttctacatatttggcggc
gttatccagtatctgcctattgatcttcatttcgttttcgattctggctatttcaaaata
aaatcccgatgatagacctccagactttataatttcatctacaatgttcagcgcagtagt
aactctaataatataggctgataagctaacatcataccctcctgtatatgtgaatatggc
atgatctttgtccattacaagctcggttttaactttatttcctgtaataatttctctcat
ctgtaggatatctattttcttatcatgcattgccttcaagacgggacgaagaaacgtaat
atcctcaataacgttatcgttttctacaataactacatattctacctttttattttctaa
ctcggtaaaaaatttagaatcccatagggctaaatgtctagcgatatttcttttcgtttc
ctctgtacacatagtgttacaaaatcctgaaaagaagtgagtatacttgtcatcatttct
aatgtttcctccagtccactgtataaacgcataatccttgtaatgatctggatcatcctt
gactaccacaacatctcttttttctggcataacttcgttgtccttcacatcatcgaactt
ctgatcattaatatgctcatgaacattaggaaatgtttctgatgggggtctatcaataac
tggcacaacaataacaggagttttcgccgccgccatttagttattgaaattaatcatata
caactctctaatacgagttatattttcgtctatccattgtttcacattgacatatttcga
caaaaagatataaaatgcgtattccaatgcttctctgtttaatgaattactaaaatatac
aaacacgtcgctgtctggcaataaatgatatcttagaatattgtaacaatttattttgta
ttgcacatgttcgtgatctatgagttcttcttcgaatggcataggatctccgaatctgaa
aacgtataaataggagttagaataataatatttgagagtattggtaatatataaactctt
tagcggtataattagtttttttctctcgatttctatttttagatgtgatggaaaaatgac
taattttgtagcattagtatcatgaactctaatcaaaatcttaatatcttcgtcacacgt
tagctctttgaagtttttaagagatgcatcagttggttctacagatggagtaggcgcaac
aattttttgttcgacacatgtatgtactggagccattgtcttaactataatggtgcttgt
atcgaaaaactttaatgcagatagcggaagctcttcgccacgactttctacgtcgtaatt
gggttctaatgccgatctctgaatggatactagttttctaagttctaatgtgattctctg
aaaatgtaaatccaattcctccggcattatagatgtgtatacatcggtaaataaaactat
agtatccaacgatcccttctcgcaaattctagtcttaaccaagaaatcgtatataaccac
ggagatggcgtatttaagagtggattcttctaccgttttgttcttggatttcatatagga
aactataaagtccgcactactgttaagaatgattactaacgcaactatatagttcaaatt
aagcatcttggaaacataaaataactctgtagacgatacttgactttcgaataagtttgc
agacaaacgaagaaagaacagacctctcttaatttcagaagaaaactttttttcgtattc
ctgacgtctagagtttatatcaataagaaagttaagaattagtcggttaatgttgtattt
cattacccaagtttgagatttcataatattatcaaaagacatgataatattaaagataaa
gcgctgactatgaacgaaatagctatatggttcgctcaagaatatagtcttgttaaacgt
ggaaacgataactgtatttttaatcacgtcagcggcatctaaattaaatataggtatatt
tattccacacactctacaatatgccacaccatcttcataataaataaattcgttagcaaa
attattaattttagtgaaatagttagcgtcaactttcatagcttccttcaatctaatttg
atgctcacacggtgcgaattccactctaacatcccttttccatgcctcaggttcatcgat
ctctataatatctagtttcttgcgtttcacaaacacaggctcgtctctcgcgatgagatc
tgtatagtaactatgtaaatgataactagatagaaagatgtagctatatagatgacgatc
ctttaagagaggtatgatgactttaccccaatcagatagactgttgttatggtcttcgga
aaaagaatttttataaatttttccagtattttccaaatatacgtacttgacatctaaaaa
atccttaatgataataggaatggataatccgtctattttataaagaaatacatatcgcac
attatacttttttttggaaatgggaataccgatgtgtctacataaatatgcaaagtctaa
atattttttagagaatcttagttggtccaaattcttttccaagtacggtaatagattttt
catattgaacggtatcttcttgatctctggttctaattccgcattaaatgatgaaactaa
gtcactatttttataactaacgattacatcacctctatcatcatttaccaggatactgat
cttcttttgtcgtaaatacatgtctaatgtgttaaaaaaaagatcatacaagttatacgt
catttcatctgtagtattcttgtcattgaaggataaactcgtactaatctcttctttaac
agtctgttcaaatttatatcctatatacgaaaaaatagcaaccagtgtttgatcatccgc
gtcaatattctgttctatcgtagtgtataacaatcgtatatcttcttctgtgatagtcga
tacgttataaaggttgataacgaaaatatttttatttcgtgaaataaagtcatcgtagga
ttttggacttatattcgcgtctagtagatatgcttttatttttggaatgatctcaattag
aatagtctctttagagtccatttaaagttacaaacaactaggaaattggtttatgatgta
taatttttttagtttttatagattctttattctatacttaaaaaatgaaaataaatacaa
aggttcttgagggttgtgttaattgaaagcgagaaataatcataaattatttcattatcg
cgatatccgttaagtttgtatcgtaatggcgtggtcaattacgaataaagcggatactag
tagtttcacaaagatggctgaaatcagagctcatctaagaaatagcgctgaaaataaaga
taaaaacgaggatattttcccggaagatgtaataattccatctactaagcccaaaaccaa
acgagccactactcgtaaaccagcggctactaaaagatcaaccaaaaaggaggaagtgga
agaagaagtagttatagaggaatatcatcaaacaactgaagaaaattctccatctcctgg
agtcggcgacattgtagaaagcgtggccgctgtagaactcgatgatagcgacggggatga
tgaacctatggtacaagttgaagctaaagtaaatcatagtgctagaagcgatctctctga
cctaaaggtggctaccgacaatatcgttaaagatcttaagaaaattattactagaatctc
tgcagtatcgactgttctagaggatgttcaagcagctggtatctctagacaatttacttc
tatgactaaagctattacaacactatctgatctagtcaccgagggaaaatctaaagttgt
tcgtaaaaaagttaaaacttgtaagaagtaaatgcgtgcacttttttataaagatggtaa
actgtttaccgataataattttttaaatcctgtatcagacgataatccagcgtatgaggt
tttgcaacatgttaaaattcctactcatttaacagatgtagtagtatatgaacaaacgtg
ggaggaggcgttaactagattaatttttgtgggaagtgattcaaaaggacgtagacaata
cttttacggaaaaatgcatgtacagaatcgcaacgctaaaagagatcgtatttttgttag
agtatataatgttatgaaacgaattaattgttttataaacaaaaatataaagaaatcgtc
cacagattccaattatcagttggcggtttttatgttaatggaaactatgttttttattag
atttggtaaaatgaaatatcttaaggagaatgaaacagtagggttattaacactaaaaaa
taaacacatcgaaataagtcccgatgaaatagttatcaagtttgtaggaaaggacaaagt
ctcacacgaatttgttgttcataagtctaatagactatataaaccactattgaaactgac
ggatgagtctagtcccgaagaatttctgttcaacaaactaagtgaacgaaaggtatacga
atgtatcaaacagtttggtattagaatcaaggatctccgaacgtatggagtcaattatac
gtttttatataatttttggacaaatgtaaagtccatatctcctcttccgtcaccaaaaaa
gttaataacattaactatcaaacaaactgctgaagttgtaggtcatactccatcaatttc
aaaaagagcttatatggcaacgactattttagaaatggtaaaggataaaaattttttaga
cgtagtatctaaaactacgttcgatgaattcctatctatagtcgtagatcacgttaaatc
atctacggatggatgatatagatctttacacaaataattacaagaccgataaatggaaat
ggataagcgtatgaaatctctcgcaatgaccgctttctttggggagctaagcacattaga
tattatggcattgataatgtctatatttaaacgccatccaaacaataccattttttcagt
ggataaggatggtcagtttatgattgatttcgaatacgatacttataaggcttctcaata
tttggatctgaccctcactccgatatctggagatgaatgcaagactcacgcatcgagtat
agccgaacaattggcgtgtgtggatattattaaagaggatattagcgaatatatcaaaac
tactccccgtcttaaacgatttataaaaaaataccgcaatagatcagatactcgtatcag
tcgagatacagaaaagcttaaaatagctctagctaaaggcatagattacgaatatataaa
agacgcttgttaataagtaaatgaaaaaaaatagtcgtttataataaaacacgatggatg
ccaacgtagtatcatcttctactattgcgacgtatatagacgctttagcaaagaatgctt
cggaattagaacagaggtctaccgcatacgaaataaataatgaattggaactagtattta
ttaagccgccattgattactttgacaaatgtagtaaatatctccacgattcaagaatcgt
ttattcgatttaccgttactaataaggaaggtgtcaaaattagaactaagattccattat
ctaaagtgcatggtctagacgtaaaaaatgtacagttagtagatgctatagataacatag
tttgggaaaagaaatcattagtgacggaaaatcgtcttcacaaagaatgcttgttgagac
tatcgacagaggaacgtcatatatttttggattacaagaaatatggatcctctatccgac
tagaattagtcaatcttattcaagcaaaaacaaaaaactttacgatagactttaagctaa
aatattttctaggatccggtgcccagtctaaaagttctttattgcacgctattaatcatc
caaagtcaaggcctaatacatctctggaaatagaatttacacctagagacaatgaaaaag
ttccatatgatgaactaataaaggaattgacgactctatcacgtcatatatttatggctt
ctccagagaatgtaattctttctccgcctattaacgcgcctataaagacctttatgttgc
ctaaacaagatatagtaggtctggatctggaaaatctatatgctgtaactaagactgacg
gcattcctataactatcagagttacatcaaaagggttgtattgttattttacacatcttg
gttatattattagatatcctgttaagagaataatagattccgaagtagtagtctttggtg
aggcagttaaggataagaactggaccgtatatctcattaagctaatagagccgaatgcaa
tcaatgatagactagaagaaagtaagtatgtcgaatctaaactagtggatatttgtgatc
ggatagtattcaagtcaaagaaatacgaaggtccgtttactacaactagtgaagtcgtcg
atatgttgtctacatatttaccaaaacaaccagaaggtgttattctattctattcaaagg
gacctaaatcgaacattgattttaaaattaaaaaggaaaatactatagaccaaactgcaa
atgtagtatttaggtacatgtccagtgaaccaattatctttggagagtcgtctatcttta
tagagtataagaaatttagcaacgataaaggttttcctaaagaatatggttctggtaaga
ttgtgttatacaacggcgttaattatctaaataatatctattgtttggaatatattaata
cacataatgaagtgggtattaagtccgtggttgtacctattaagtttatagcagaattct
tagtcaatggagaaatacttaaacctagaatcgataaaaccatgaaatatattaactcag
aagactattatggaaatcaacataatattatagtcgaacatttaagagatcaaagcatca
aaataggtgatgtctttaacgaggataaactatcggatgtgggacatcaatacgccaata
atgataaatttagattaaatccagaagttagttattttacgaataaacgaactagaggac
cgttgggaattttatcgaactacgtcaagactcttcttatttctatgtattgttccaaaa
catttttagacgattccaacaaacgaaaggtattggcgattgattttggaaacggtgcgg
acctggaaaaatacttttatggagagattgcgttattggtagcgacggatccggatgctg
atgctatagctagaggaaatgaaagatacaacaaattaaattctggaattaaaaccaagt
actacaaatttgactacattcaggaaactattcgatccgatacatttgtctctagtgtca
gagaagtattctattttggaaagtttaatatcatcgactggcagtttgctatccattatt
ctttccatccaagacattatgctacagtcatgaataacttatccgaactaactgcttctg
ggggcaaggtattgattactaccatggatggagacaaattatcaaaattaaccgataaaa
agacttttataattcataagaatctacctagtagtgaaaactatatgtctgtagaaaaaa
tagctgatgatagaatattggtatataatccatcaacaatgtctacaccaatgactgaat
acattatcaaaaagaacgatatagtcagagtgtttaacgaatacggatttgttcttgtag
ataacgttgatttcgccacaattatagaacgaagtaaaaagtttattaatggcgcatcta
caatggaagatagaccatctacaagaaactttttcgaactaaatagaggagctattaaat
gtgaaggtttagatgtcgaagacttacttagttactatgttgtttatgtcttttctaagc
ggtaaataataatatggtatgggttctgatctccccgttctaaatgcattaaataattcc
aatagagcgatttttgttcctataggaccttccaactgtggatactctgtattgttaata
gatatattaatacttttgtcgggtaacagaggttctacgtcttctaaaaataaaagtttt
ataacatctggcctgttcataaataaaaacttggcgattctatatatactcttattatca
aatctagccattgtcttatagatgtgagctactgtaggtgtaccatttgattttctttct
aatactatatatttctctcgaagaagttcttgcacatcatctgggaataaaatactactg
ttgagtaaatcagttattttttttatatcgatattgatggacatttttatagttaaggat
aataagtatcccaaagtcgataacgacgaccacgaagtatttatacttttaggaaatcac
aatgactttatcagatcaaaattaacaaaattaaaggagcatgtatttttttctgaatat
attgtgactccagataaatatggatctttatgcgtcgaattaaatggatctagttttcag
cacggtggtagatatatagaggtggaggaatttatagatgctggaagacaagttagatgg
tgttctacatccaatcatatatctgaagatatacacactgataaatttgtcatttatgat
atttatacgtttgattcgttcaagaataaacgattggtatttgtacaggtgcctccatca
ttaggagatgatagctatttgactaatccgttattgtctccgtattatcgtaattcagta
gccagacaaatggtcaatgatatgatttttaatcaagattcatttttaaaatatttatta
gaacatctgattagaagccactatagagtttctaaacatataacaatagttagatacaag
gataccgaagaattaaatctaacaagaatatgttataatagagataagtttaaggcgttt
gtattcgcttggtttaacggcgtttcggaaaatgaaaaggtactagatacgtataaaaag
gtatctaatttgatataatgaattcagtgactgtatcacacgcaccatatactattactt
atcatgatgattgggaaccagtaatgagtcaattggtagagttttataacgaagtagcca
gttggctgctacgagacgagacgtcgcctattcctgataagttctttatacagttaaaac
aaccgcttagaaataaacgagtatgtgtgtgcggtatagatccgtatccgaaagatggaa
ctggtgtaccgttcgaatcaccaaattttacaaaaaaatcaattaaggagatagcttcat
ctatatctagattaaccggagtaattgattataaaggttataaccttaatataatagacg
gggttataccctggaattattacttaagttgtaaattaggagaaacaaaaagtcacgcga
tctactgggataagatttccaagttactgctgcagcatataactaaacacgttagtgttc
tttattgtttgggtaaaacagatttctcgaatatacgggccaagttagaatccccggtaa
ctaccatagtcggatatcatccagcggctagagaccgccaattcgagaaagatcgatcat
ttgaaattatcaacgttttactggaattagacaacaaggcacctataaattgggctcaag
ggtttatttattaatgctttagtgaaattttaacttgtgttctaaatggatgcggctatt
agaggtaatgatgttatctttgttcttaagactataggtgtcccgtcagcgtgcagacaa
aatgaagatccaagatttgtagaagcatttaaatgcgacgagttagaaagatatattgag
aataatccagaatgtacactattcgaaagtcttagggatgaggaagcatactctatagtc
agaattttcatggatgtagatttagacgcgtgtctagacgaaatagattatttaacggct
attcaagattttattatcgaggtgtcaaactgtgtagctagattcgcgtttacagaatgc
ggtgccattcatgaaaatgtaataaaatccatgagatctaatttttcattgactaagtct
acaaatagagataaaacaagttttcatattatctttttagacacgtataccactatggat
acattgatagctatgaaacgaacactattagaattaagtagatcatctgaaaatccacta
acaagatcgatagacactgccgtatataggagaaaaacaactcttcgggttgtaggtact
aggaaaaatccaaattgcgacactattcatgtaatgcaaccaccgcatgataatatagaa
gattacctattcacttacgtggatatgaacaacgatagttattacttttctctacaacga
cgattggaggatttagttcctgataagttatgggaaccagggtttatttcattcgaagac
gctataaaaagagtttcaaaaatattcattaattctataataaactttaatgatctcgat
gaaaataattttacaacggtaccactggtcatagattacgtaacaccttgtgcattatgt
aaaaaactatcgcataaacatccgcatcaactatcgttggaaaatggtgctattagaatt
tacaaaactggtaatccacatagttgtaaagttaaaattgttccgttggatggtaataaa
ctgtttaatattgcacaaagaattttagacactaactctgttttattaaccgaacgagga
gaccatatagtttggattaataattcatggaaatttaacagcgaagaacccttgataaca
aaactaattctgtcaataagacatcaactacctaaggaatattcaagcgaattactctgt
ccgaggaaacgaaagactgtagaagctaacatacgagacatgttagtagattcagtagag
accgatacctatccggataaacttccgtttaaaaatggtgtattggacctggtagacgga
atgttttactctggagacgatgctaaaaaatatacatgtactgtatcaacaggatttaaa
tttgacgatacaaagttcgtcgaagacagtccagaaatggaagagttaatgaatatcatt
aacgatatccaaccattaacggatgaaaataagaaaaatagagagctgtacgaaaaaact
ttatctagttgtttatgtggtgctaccaaaggatgtttaacattcttttttggagaaact
gcaactggaaagtcgacaaccaaacgtttgttaaagtctgctatcggtgacctgtttgtt
gagacgggtcaaacaattttaacagatgtattggataaaggacctaatccatttatcgct
aatatgcatttaaaaagatctgtattctgtagcgaactacctgattttgcatgtagtggg
tcaaagaaaatcagatctgataatattaaaaagttgacagaaccttgtgtcattggaaga
ccgtgtttctccaataaaattaataatagaaaccatgctacaatcattatcgatactaat
tacaaacctgtctttgataggatagataacgcattaatgagaagaattgccgtcgtgcga
ttcagaacacacttttctcaaccttctggtagagaggctgctgaaaataatgacgcgtac
gataaagtcaaactattagacgaggggttagatggtaaaatacaaaataatagatataga
ttcgcatttctatacttgttggtgaaatggtacagaaaatatcatgttcctattatgaaa
ctatatcctacaccggaagagattccggactttgcattctatctcaaaataggtactctg
ttggtatctagctctgtaaagcatatcccattaatgacggacctctccaaaaagggatat
atattgtacgataatgtggtcactcttccgttgactactttccaacagaaaatatccaag
tattttaattctagactatttggacacgatatagagagcttcatcaatagacataagaaa
tttgccaatgttagtgatgaatatctgcaatatatattcatagaggatatttcatctccg
taaatatatgccatatatttatagaagatatcacatatctaaatgaataccggaatcata
gatttatttgataatcatgttgatagtataccaactatattacctcatcagttagctact
ctagattatctagttagaactatcatagatgagaacagaagcgtgttattgttccatatt
atgggatcaggtaaaacaataatcgctttgttgttcgccttggtagcttccagatttaaa
aaggtttacattctagtgccgaacatcaacatcttaaaaattttcaattataatatgggt
gtagctatgaacttgtttaatgacgaattcatagctgagaatatctttattcattccaca
acaagtttttattctcttaattataacgataacgtcattaattataacggattatctcgc
tacaataactctatttttatcgttgatgaggcgcataatatctttgggaataatactgga
gaacttatgaccgtgataaaaaataaaaacaagattccttttctactattgtctggatct
cccattactaacacacctaatacgctgggtcatattatagatttaatgtccgaagagacg
atagattttggtgagattattagtcgtggtaagaaagtaattcagacacttcttaacgaa
cgcggtgtgaatgtgctcaaggatttgcttaaaggaagaatatcatattacgaaatgcct
gataaagatctaccaacgataagatatcacggacgtaaatttctagatactagagtagta
tattgtcacatgtctaaacttcaagagagagattatatgattactagacgacagctatgt
tatcatgaaatgtttgataaaaatatgtataacgtgtcaatggcagtattgggacaactt
aatctgatgaataatttagatactttatttcaggaacaggataaggaattgtacccaaat
ctgaaaataaataatggcgtgttatacggcgaagaattggtaacgttaaacattagttcc
aaatttaaatactttatcaatcggatacagacactcaacggaaaacattttatatacttt
tctaattctacatatggcggattggtaattaaatatatcatgctcagtaatggatattct
gaatataatggttctcagggaactaatccacatatgataaacggcaaaccaaaaacattt
gctatcgttactagtaaaatgaaatcgtctttagaggatctattagatgtgtataattct
cctgaaaacgatgatggtagtcaattgatgtttttgttttcgtcaaacattatgtccgaa
tcctatactctgaaagaggtaaggcatatttggtttatgactatcccggatactttttct
caatacaaccaaattcttggacgatctattagaaaattctcttacgccgatatttctgaa
cccgttaatgtatatcttttagccgccgtatattccgatttcaatgacgaagtgacgtca
ttaaacgattacacacaggatgaattgattaatgttttaccatttgacatcaaaaagctg
ttgtatctaaaatttaagacgaaagaaacgaatagaatatactctattcttcaagagatg
tctgaaacgtattctcttccaccacatccatcaattgtaaaagttttattgggagaattg
gtcagacaatttttttataataattctcgtattaagtataacgactccaagttacttaaa
atggttacatcagttataaaaaataaagaagacgctaggaattacatagatgatattgta
aacggtcacttctttgtatcgaataaagtatttgataaatctcttttatacaaatacgaa
aacgatattattacagtaccgtttagactttcctacgaaccatttgtttggggagttaac
tttcgtaaagaatataacgtggtatcttctccataaaactgatgagatatataaagaaat
aaatgtcgagctttgttaccaatggataccttccagttacattggaaccacatgagctaa
cgttagacataaaaactaatattaggaatgccgtatataagacgtatctccatagagaaa
ttagtggtaaaatggccaagaaaatagaaattcgtgaagacgtggaattacctctcggcg
aaatagttaataattctgtagttataaacgttccgtgtgtaataacctacgcgtattatc
acgttggggatatagtcagaggaacattaaacatcgaagatgaatcaaatgtaactattc
aatgtggagatttaatctgtaaactaagtagagattcgggtactgtatcatttagcgatt
caaagtactgcttttttcgaaatggtaatgcgtatgacaatggcagcgaagtcactgccg
ttctaatggaggctcaacaaggtatcgaatctagttttgtttttctcgcgaatatcgtcg
actcataagaaagagaatagcggtaagtataaacacgaatactatggcaataattgcgaa
tgttttattcccttcgatatatttttgataatatgaaaaacatgtctctctcaaatcgga
caaccatctcataaaatagttatctcgcgttggcgaggtagttgccgctcgtataatctc
cccagaataatatacttgcgtgtcgtcgttcaatttatacggatttctatagttctctgt
tatataatgaggtttaccctcatgattagacgacgacaatagtgttctgaatttagatag
ttgatcagaatgaatgtttattggcgttgggaaaattatccatgccgcgtctgcagagtg
gttgatagttgttcctagatatgtaaaataatccaacttactaggcagtaaattgtctag
ataaaatactgaatcaaacggcgcagacgtattggcggatctaatggaatccaattgatt
gactatcttttgaaaatatacatttttatgatccgatacttgtaagaatatagcaacaat
gataattccatcatcgtgtttttttgcctcttcataagaactatattttttcttattcca
atgaacaagattaatctctccagagtatttgtacacatctatcaagtgattggatccata
atcgtcttcctttccccaatatatatgtaatgatgataacacatattcattggggagaaa
ccctccacttatatatcctcctttaaaattaatccttactagttttccagtattctggat
agtggttggtttcgactcattataatgtatgtataacggcttcaatcgcgcgtcagaaat
tgcttttttagtttctatattaataggagatagttgttgagtcatagtaaaaatgaaatg
ataactgtttagaaatagctcttagtatgggaattacaatggatgaggaagtgatatttg
aaactcctagagaattaatatctattaaacgaataaaagatattccaagatcaaaagaca
cgcacgtgtttgctgcgtgtataacaagtgacggatatccgttaataggagctagaagaa
cttcattcgcattccaagcgatattatctcaacaaaattcagattctatctttagagtat
ccactaaactattacggtttatgtattacaatgaactaagagaaatctttagacggttga
gaaaaggttctatcaacaatatcgatcctcacttcgaagagttaatattattgggtggta
aactagataaaaaggaatctattaaagattgtttaagaagagaattaaaagaggaaagtg
atgaacgtataacggtaaaagaattcggaaatgtaattctaaaacttacaacgcgcgata
aattatttaataaagtatatataggttattgcatggcatgttttattaatcaatcgttgg
aggatttatcgcatactagtatttacaatgtagaaattagaaagattaaatccttaaatg
attgtattaacgacgataaatacgaatatctgtcttatatttataatatgctagttaata
gtaaatgaacttttacagatctagtataattagtcagattattaagtataatagacgact
agctaagtctattatttgcgaggatgactctcaaattattacactcacggcattcgttaa
ccaatgcctatggtgtcataaacgagtatccgtgtccgctattttattaactactgataa
caaaatattagtatgtaacagacgagatagttttctctattctgaaataattagaactag
aaacatgtctagaaagaaacgattatttctgaattattccaattatttgaacaaacagga
aagaagtatactatcgtcatttttttctctagatccagctactgctgataatgatagaat
agacgctatttatccgggcggtatacccaaaaggggtgagaacgttccagagtgtttatc
cagggaaataaaagaagaagttaatatagacaattcttttgtattcatagacactcgttt
ttttattcatggtatcatagaagataccattatcaacaaattttttgaggtaattttctt
tgtcggaagaatatctctaacgagtgatcaaattattgatacctttaaaagtaatcatga
aatcaaggatctaatatttttagatccgaattcaggtaatggactccaatacgaaattgc
aaaatatgctctagatactgcaaaacttaaatgttacggccatagaggatgttattatga
atcattaaaaaaattaactgaggatgattgattagaaaatataaattaatttaccatcgt
gtatttttataacgggattgtctggcatatcatgtagatagttaccgtctacatcgtata
ctcgaccatctacgcctttaaatcctctatttattgacattaatctattagaattggaat
accaaatattagtaccctcaattagtttattggtaatattttttttagacgatagatcga
tggctcttgaaaccaaggttttccaaccggactcattgtcgatcggtgagaagtcttttt
cattagcatgaatccattctaatgatgtatgtttaaacactctaaacaattggacaaatt
cttttgatttgctttgaatgatttcaaataggtcttcgtctacagtaggcatgccattag
ataatctagccattataaagtgcacgtttacatatctacgttctggaggagtaagaacgt
gactattgagacgaatggctcttcctactatctgacgaagagacgcctcgttccatgtca
tatctagaataaagatatcattgattgagaagaaactaataccctcgcctccactagaag
agaatacgcatgttttaatgcattctccgttagtgtttgattcttggttaaactcagcca
ctgccttgattctagtatctttcgttctagatgagaactctatattagagataccaaaga
ctttgaaatatagtaataagatttctattcctgactgattaacaaatggttcaaagacta
gacatttaccatgggatgctaatattcccaaacatacatctataaatttgacgcttttct
cttttaattcagtaaatagagagatatcagccgcactagcatcccctcccaatagttctc
cctttttaaaggtatctaatgcggatttagaaaattctctatctcttaatgaatttttaa
aatcattatatagggttgctatctcttgcgcgtattcgcccggatcacgattttgtcttt
caggaaagctatcgaacgtaaacgtagtagccatacgtctcagaattctaaatgatgata
tacctgtttttatttcagcgagtttagccttttgataaatctcttcttgctttttcgaca
tattaacgtatcgcattaatactgttttcttagcgaatgatgcagacccttctacgtcat
caaaaatagaaaactcgttattaactatgtacgaacataggcctcctagtttggagacta
attctttttcatcgactagacgtttattctcaaatagcgattggtgttgtaaggatcctg
gtcgcagtaagttaaccaacatggtgaattcttgcacactattaacgataggtgtagccg
ataaacaaatcatcttatggttttttaacgcgatagtcttagataaaaaattatatactg
aacgagtaggacggatcttgccatcttctttgattaatgatttagaaatgaagttatgac
attcatcaatgatgacgcatattctactcttggaattaatagttttgatattagtaaaaa
atttatttctaaaattttgatcatcgtaattaataaaaatacaatccttcgttatctctg
gagcgtatctgagtatagtgttcatccaaggatcttctatcaaagcctttttcaccaata
agataatagcccaattcgtataaatatccttaagatgtttgagaatatatacagtagtca
ttgttttaccaacacctgtttcatggaacaataaaagagaatgcatactgtctaatccta
agaaaactcttgctacaaaatgttgataatccttgaggcgtactacgtctgaccccatca
tttcaacgggcatattagtagttctgcgtaaggcataatcgatataggccgcgtgtgatt
tactcatttatagtgataagtataactatgttttaaaatcacagcagtagtttaactagt
cttctctgatgtttgttttcgatactttttgaatcagaagtcatactagaataaagcaac
gagtgaacgtaatagagagcttcgtatactctattcgaaaactctaagaacttattaatg
aattcggtatccactggatcgtttaaaatactaaattgaacactgttcacatccttccaa
gaagaagacttagtgacggacttaacatgagacataaataaatccaaattttttttacaa
acatcactagccaccataatggcgctatctttcaaccagctatcgcttacgcattttagc
agtctaacatttttaaagagactacaatatattcgcatagtatcgattacacctctaccg
aatagagtgggaagtttaataatacaatatttttcgtttacaaaatcaaataatggtcga
aacacgtcgaaggttaacatcttataatcgctaatgtatagattgttttcagtgagatga
ttattagatttaatagcatctcgttcacgtttgaacagtttattgcgtgcgctgaggtcg
gcaactacggcgtccgctttagtgctacgtccataatactttacgctattaatctttaaa
atttcatagactttatctagatcgctttctggtaacatgatatcatgtgtaaaaagtttt
aacatgtcggtcggcattctatttagatcattaactctagaaatctgaagaaagtaatta
gctccgtattccagactaggtaatgggcttttacctaaagacaagttaagttctggcaat
gtttcataaaatggaagaaggacatgcgtcccctcccggatattttttacaatttcatcc
atttacaactctatagtttgttttcattattattagttattatctcccataatcttggta
atacttaccccttgatcgtaagataccttatacaggtcattacatacaactaccaattgt
ttttgtacataatagattggatggttgacatccatggtggaataaactactcgaacagat
agtttatctttccccctagatacattggccgtaatagttgtcggcctaaagaatatcttt
ggtgtaaagttaaaagttagggttcttgttccattattgctttttgtcagtagttcatta
taaattctcgagatgggtccgttctctgaatatagaacatcatttccaaatctaacttct
agtctagaaataatatcggtcttattcttaaaatctattcccttgatgaagggatcgtta
atgaacaaatccttggcctttgattcggctgatctattatctccgttatagacgtttcgt
tgactagtccaaagacttacaggaatagatgtatcgatgatgttgatagtatgtgatatg
tgagcaaagactgttctcttggtggcgtcgctatatgttccagtaatggcggaaaacttt
ttagaaatgttatatataaaagaattttttcgtgttccaaacattagcagattagtatga
agataaacactcatattatcaggaacattatcaatttttacatacacatcggcatcttga
atagaaacaacaccatcttctggaacctctacgatctcggcagactccggataaccagtc
ggtggaccatcgctaacaataactagatcatccaacaatctactcacatatgcatctata
taatctttttcatcttgtgagtaccctggatacgaaataaatttattatccgtatttcca
taataaggtttagtataaacagagagagatgttgccgcatgaacttcggttaccgtcgcc
gttggttggtttatttgacctattactctcctaggtttctctataaatgatggtttaatt
tgtacattcttaaccatatatccaataaagctcaattcaggaacataaacaaattctttg
ttgaacgtttcaaagtcgaacgaagagtcacgaataacgatatcggatactggattgaag
gtcaccgttacggtaatttttgaatcggatagtttaagactgctgaatgtatcttccaca
tcaaacggagttttaatataaacgtatactgtagatggttctttaatagtgtcattagga
gttaggccaatagaaatatcattaagttcactagaatatccagaatgtttcaaagcaatt
gtgttattgatacaattattatataattcttcgccctcaatttcccaaataacaccgtta
cacgacgagacagatacatgattaatacatttatatccaacatatggtacgtaaccgaat
cttcccatacctttaacttctggaagttccaaactcagaaccaaatgattaagcgcagta
atatactgatccctaatttcgaagctagcgatagcctgattgtcgggaccatcgtttgtc
ataactccggatagagaaatatattgcggcatatacaaagttggaatttgactatcgacc
gcgaagacattagaccgtttaatagagtcatccccaccgatcaaagaattaatgatagta
ttattcattttctatttaaaatgaaaaagcttacaataaactccgtagagaaatatctat
aatttgtgagttttccttaaagtaacagcttccgtaaacgccgtctttatctcttagtaa
gtttattgtatttatgaccttttccttatcttcatagaatactaaaggcaacaaagaaat
ttttggttcttctctaagagctacgtgagacttaaccatagacgccaacgaatccctaca
tattttagaacagaaatacccaactttaccacccttgaatgtctcaatactaataggtct
aaaaaccaaatcttgattacaaaaccaacacttatcaattacactatttgtcttaataga
cacatctgccatagatttataatactttggtagtatacaagcgagtgcttcttctttagc
gggcttaaagactgctttaggtgctgaaataaccacatctggaaggcttactcgcttagc
catttaattacggaactattttttatacttctaatgagcaagtagaaaacctctcatcta
caaaaacatactcgtgtccataatcctctaccatagtaacacgttttttagatctcatat
gtgctaaaaagttttcccatactaactgattactattattcttcgtataattcttgaccg
tctgaggttttagatttttagttacggaagtgatatcaaatattttatccaaaaagaatg
agtaattaattgtcttagaaggagtgttttcttggcaaaagaataccaagtgcttaaata
tttctactacttcattaatcttttctgtactcagattcagtttctcatcttttacttgat
tgattatttcaaagactaacttataatcctttttatttattctctcgttagccttaagaa
aactagatacaaaatttgcatctacatcatccgtggatatttgatttttttccatgatat
ccaatagttccgagataatttctccagaacattgatgagacaataatctccgcaatacat
ttctcaaatgaataagtttattagacacgtggaagtttgactttttttgtacctttgtac
atttttgaaatacagactcgcaaaaaatacaatattcatatccttgttcagatactatac
cgttgtgtctacaaccgctacataatcgtagattcatgttaacactctacgtatctcgtc
gtccaatattttatataaaaacattttatttctagacgttgccagaaaatcctgtaatac
ttttagttttttgggctgtgaataaagtatcgccctaatattgttaccgtcttccgccaa
tatagtagttaaattatccgcacatgcagaagaacaccgcttaggcggatttagtacaat
gttatatttttcgtaccaactcatttaaatatcataatctaaaatagttctgtaatatgt
ctagcgctaatatattgatcataatcctgtgcataaattaagatacaacaatgtcttgaa
atcatcgacatggcttcttccatagttagaagatcgtcgtcaaagttagcaacgtgattc
atcaacatttgctgttttgaggcagcaaatactgaaccatcgccattcaaccattcataa
aaaccatcgtctgaatccattgataatttcttgtactggtttttgagagctcgcattaat
ctagcatttctagctcccggattgaaaacagaaagaggatcgtacatccagggtccattt
tctgtaaatagaatcgtataatgtcccttcaagaagatatcagacgatccacaatcaaag
aattggtctccgagtttgtaacagactgcggactttaacctatacatgataccgtttagc
atgatttctggtgatacatcaattggagtatcatctattagagatctaaagccggtgtaa
cattctccaccaaacatattcttattctgacgtcgttctacataaaacatcattgctcca
ttaacgataacaggggaatgaacagcactacccatcacattagttcccaatggatcaatg
tgtgtaactccagaacatcttccatagcctatgttaggaggagcgaacaccactcttcca
ctattgccatcgaatgccatagaataaatatccttggaattgatagaaatcggactgtcg
gatgttgtgatcatcttcataggattaacaacgatgtatggtgccgcctgaagtttcata
tcgtaactgatgccgttcataggtctagccacagaaaccaacgtaggtctaaatccaact
atagacaaaatagaagccaatatctgttcctcatctgtcataacttgagagcatccagta
tgaataatcttcattagatggggatctaccgcatcatcatcgttacaataaaaaattccc
attctaatgttcataattgcttttctaatcatggtatgcatgtttgctctctgaatctct
gtggaaattagatctgatacacctgtaatcactatcggattatcctccgtaagacgatta
accaacaacatataattataagactttactcttctaaattcataaagttgctggattaga
ctataggtgtctccatgtacatacgcgttctcgagcgcaggaagtttaataccgaatagt
gccatcagaataggatgaatatagtaattagtttctggttttctataaataaaagacaaa
tcttgtgaactagacatatcggtaaaatgcatggattggaatcgtgtagtcgacagaaga
atatgatgattagatggagagtatattttatctaactctttgagttggtcaccgattcta
ggactagctcgagaatgaataagtactaaaggatgagtacatttcacagaaacactagca
ttgttcaatgtgctctttacatgggtaaggagttgaaatagctcgtttctatttgttctg
acaatatttagtttattcataatgttaagcatatcctgaatagtaaagttagatgtgtca
tacttgttagtagttagatatttagcaattgcattcccatcatttctcaatctcgtactc
caatcatgtgtggatgctacttcatctatagaaaccatacaatcctttttggtagtctgt
tgagattgatcatttcctgtacgtttaggtttggtacgttgatttctagcccctgcggat
ataaagtcatcgtctacaatttgggacaatgaattgcatacactacaagacaaagattta
tcagaagtgtgaatatgatcttcatctaccaaagaaagagtttgattagtataactagat
tttagtcctgcgttagatgttaaaaaaacatcgctattgaccacggcttccattatttat
attcgtagtttttactcgaaagcgtgattttaatatccaatcttattacttttggaatcg
ttcaaaacctttgactagttgtagaatttgatctattgccctacgcgtatactcccttgc
atcatatacgttcgtcaccagatcgtttgtttcggcctgaagttggtgcatatctttttc
aacactcgacatgagatccttaagggccatatcgtctagattttgttgagatgttgctcc
tggatttggattttgttgtgctgttgtacatactgtaccaccagtaggtgtaggagtaca
tacagtggccacaataggaggttgaggaggtgtaaccgttggagtagtacaagaaatact
tccatccgattgttgtgtacatgtagttggtaacgtctgagaaggttgggtagatggcgg
tgtcgtcgtcttttgatctttattaaatttagagataatatcctgaacagcattgctcgg
cgtcgacgctgtaaggagtgaattcgactgtgtatcggtatctgcagacagccaatcaaa
aagattcatatcagatgatgtattagtttgttgtcgtggttttggtgcggaaccggctgt
ggagttatatgaatagttggttgtagcggttggataggctgtctgctggcggccatcata
ttatctctagctagttgttctcgcaactgtctttgataatacgactcttgagactttagt
cctatttcaatcgcttcatcctttttcgtatccggatccttttcttcagaataatagatt
gacgactttggtgtagaggattctgccagcccctgtgagaacttgttaaagaagtccatt
taaggctttaaaattgaattgcgattataagattaaatggcagacacagacgatattatc
gactatgaatccgatgatctcaccgagtacgaggatgatgaagaagatggagagtcacta
gaaactagtgatatagatcccaaatcttcttataagattgtagaatcagcatccactcat
atagaagatgcgcattccaatcttaaacatatagggaatcatatatctgctcttaaacga
cgctatactagacgtataagtctatttgaaatagcgggtataatagcagaaagctataac
ttgcttcaacgaggaagattacctctagtttcagaattttctgacgaaacgatgaagcaa
aatatgctacatgtaattatacaagagatagaggagggttcttgtcctatagtcatcgaa
aagaacggagaattgttgtcggtaaacgattttgacaaagatggtctaaaattccatcta
gactatattatcaaaatttggaaacttcaaaaacgatattagaatttatacgaatatcgt
tctctaaatgtcacaatcaagtctcgcatgttcagcaatttattgtcgtactttatatcg
tgttcattaacgatatcttgcaaaatagtaatgattctatcttccttcgatagatattct
tcagagattattgtcttatattctttcttgttatcagatatgaatttgataagactttga
acattattgatacccgtctgtttaattttttctacagatattttagttttggcagattct
atcgtatctgtcaatagacatccaacatcgacattcgacgtcaattgtctataaatcaac
gtataaattttagaaataacattagcaaattgttgtgcattgatgtcgttattctgaaac
agtatgattttaggtagcattttcttaacaaagagaacgtatttattgttactcagttga
acagatgatatatccagattactaacgcatctgattccgtataccaaactttcagaagaa
atggtgtacaattgtttgtattcattcaatgtctccttttcagaaattagtttagagtcg
aatactgcaataattttcaagagatagttttcatcagataagattttatttagtgtagat
atgataaaactattgttttgttggagaacttgatacgccgcattctctgtagtcgacgct
ctcaaatgggaaacaatctccattatttttttggaatcggatactatatcttcggtatct
tgacgcagtctagtatacatagagttaagagaaattagagtttgtacattaagcaacatg
tctctaaatgtggctacaaacttttccttttccatatcatctagtttattatataccgat
ttcacaacggcaccagatttaaggaaccagaatgaaaaactctgataactacaatatttc
atcatagttacgattttatcatcttctatagttggtgtgatagcgcatacctttttctcc
aagactggaaccaacgtcataaaaatgtttaaatcaaaatccatatcaacatctgatgcg
ctaagaccagtctcgcgttcaagattatctttactaatggtgacgaactcatcgtataga
actctaagtttgtccattatttatttacagatttagttgtttaatttatttgtgctcttc
cagagttgggatagtatttttctaacgtcggtattatattattaggatctacgttcatat
gtatcataatattaatcatccacgttttgataaatctatctttagcttctgaaataacgt
atttaaacaaaggagaaaaatatttagctacggcatcagacgcaataacattttttgtaa
atgtaacgtatttagacgacagatcttcgttaaaaagttttccatctatgtagaatccat
cggttgttaacaccattcccgcgtcagattgaataggagtttgaatagtttgttttggaa
atagatccttcaataacttatagttgggtgggaaaaaatcgattttatcactagactctt
tcttttttactatcattacctcatgaactatttcttgaatgagtatatgtattttctttc
ctatatcggacgcgttcattggaaaatataccatgtcgttaactataagaatatttttat
cctcgtttacaaactgaataatatcagatgtagttcgtaaacgaactatatcatcaccag
cacaacatctaactatatgatatccactagtttcctttagccgtttattatcttgttcca
tattagcagtcattccatcatttaagaaggcgtcaaagataatagggagaaatgacattt
tggattctgttacgactttaccaaaattaaggatatacggacttactatctttttctcaa
cgtcgatttgatgaacacacgatgaaaatgtacttcgatgagattgatcatgtagaaaac
aacaagggatacaatatttccgcatatcatgaaatatattaagaaatcccaccttattat
atttccccaaaggatccatgcacgtaaacattatgccgttatcattaataaagacttctt
tctcatcggatctgtaaaagttgttactgatttttttcattccaggatctagataattaa
taatgatgggttttctattcttattctttgtattttggcatatcctagaccagtaaacag
tttccactttggtaaaatcagcagacttttgaacgctattaaacatggcattaatggcaa
taactaaaaatgtaaaatatttttctatgttaggaatatggtttttcactttaatagata
tatggtttttggccaaaatgatagatatttttttatccgaggatagtaaaatattattag
tcgccgtctctataaaaatgaagctagtctcgatatccaattttattctagaattgatag
gagtcgccaaatgtaccttatacgttatatctcccttgatgcgttccatttgtgtatcta
tatcggacacaagatctgtaaatagttttacgttattaatcatcacagtatcgccgtcgc
tagataatgctaatgtgccatccaagtcccaaatggagagatttaactgttcatcgttta
gaataaaatgattaccggtcatattaataaagtgttcatcgtatctagataacaacgact
tataattaatgtccaagtcttgaactcgctgaataatcttttttaacccagttagtttta
gattggtacgaaatatattgttaaactttgattctacagtaatgtccaaatcgagttgtg
gaaatacttccatcaacattgtttcaaacttgataatattattatctacatcttcatacg
atccaaattccggaatagatgtatcacatgctcttgccacccagataaccaaaaagtcac
acgctccaggatatacattgtataaaaagctatcgtttttaagtagtgtttttttctgcg
tatatacgaagggattaaaaatagtattatcaacgtaactatattccaaattattcttat
gagaatagataataatatcgtccttaatatctaacaaatttcctaaatatccctttaatt
gagtcattcgaagagtcaatagaatatgtctcttaactatttccggctgttgtatattta
aatgacttcgtaagaaataatatatgggcgacttctcatctatgtaatcatatggagtga
gatatagggctcgttctacctcctgccccttacccacctgtaataccaattgcggactcg
ctatatatcgcatatttatatcgtggggtaaagtgaaaatctactaccgatgatgtaagt
cttacaatgttcgaaccagtaccagatcttaatttggaggcctccgtagaactaggggag
gtaaatatagatcaaacaacacctatgataaaggagaatagcggttttatatcccgtagt
agacgtctattcgcccatagatctaaggatgatgagagaaaactagcactacgattcttt
ttacaaagactttattttttagatcatagagagattcattatttgttcagatgcgtcgac
gctgtaaaagatgtcactattaccaaaaaaaataacattatcgtggcgccttatatagca
cttttaactatcgcatcaaaaggatgcaaacttacagaaacaatgattgaagcattcttt
ccagaactatataatgaacatagtaagaaattcaaattcaactctcaagtatccatcatc
caagaaaaactcggataccagtctggaaactatcacgtttatgattttgaaccgtattac
tctacagtagctctggctattcgagatgaacattcatctggcatttttaatatccgtcaa
gagagttatctggtaagttcattatctgaaataacatatagattttatctaattaatcta
aaatctgatcttgttcaatggagtgctagtacgggcgctgtaattaatcaaatggtaaat
actgtattgattacagtgtatgaaaagttacaactggtcatagaaaatgattcacaattt
acatgttcattggctgtggaatcagaacttccaataaaattacttaaagatagaaatgaa
ttatttacaaaattcatcaacgagttaaaaaagaccagttcattcaagataagcaaacgc
gataaggatacgctactaaaatattttacttaggagttagaatttatagacgactcattt
cgtttatcattattagtattcttcttgtcatcttgttcagaaatatacagcaatgctata
cctaatactaaatacattatcatgctcgcaatggctctaacaacgacgaaccaaaatgaa
tttggtcgtagcttttgttcacaaaaatacataaagaaatgtctacataaatctatggcg
ccattggctacttgaaatagcgccagtcctcctacagattttaatatagctgtataacat
gacatttattcatcatcaaaagagacagagtcaccatctgtcatatttagattttttttc
atgtgttcaaagtatcctctactcatttcattataatagtttatcatacttagaatttta
ggacggatcaatgagtaagacttgactagatcgtccgtagtaatttgtgcatcgtctatt
ctgcatccgcttcgtcgaataatgtatagcatcgctttgagattctccatagctatcaag
tctttatacaatgacatggaaatatctgtgaatactttatacttctccaacatcgatgcc
ttaacatcatcacctactttagcattgaaaatacgttctattgtatagatggatgtagca
agatttttaaacaacaatgccatcttacacgatgattgcctcaagtctccaatcgtttgt
ttagaacgattagctacagagtccaatgcttggctgactagcatattattatctttagaa
attgtattcttcaatgaggcgtttatcatatctgtgatttcgttagtcatattacagtct
gactgggttgtaatgttatccaacatatcacctatggatacggtacacgtaccagcattt
gtaataatcctatctaagatgttgtatggcattgcgcagaaaatatcttctcctgtaata
tctccactctcgataaatctactcagattattcttaaatgccttattctctggagaaaag
atatcagtgtccatcatttcattaatagtatacgcagaaaagataccacgagtatcaatt
ctatccaagatacttatcggttccgagtcacagataatggtttcctctccttctggagat
cctgcatagaaatatctaggacaatagtttctatactgtctgtaactctgataatctcta
aagtcactaactgataccatgaaattgagaagatcaaacgctgaagtaatcaatttttct
gcctcgtttttactacaactagttttcatcaatgtagtgacgatgtattgtttagttact
cttggtctaatactgatgatagagatattattgcttcccataatggatcttctagtagtc
accttaaaacccattgatgcgaatagcagatagataaagtcttggtatgactcctttcta
atatagtacggactacctttgtcacccaactttatacccacataagccataacaacctct
ttaatagccgtttcatgaggtttatcagccatgagcctgagtagttggaagaatctcatg
aatcccgtctcagaaagtcctatatgcatgatagatttatctttcctgggaaactctcgt
atagtcatagatgaaatactcttcaaagtttctgaaataagattagtaacagtcttacct
ccgactactctgggtaacaaacatactctaataggtgttttctctgcggagataatatca
gaaaggatagaacaataagtagtattattgtgattataaagaccgaatacataacaggta
gaatttataaacatcatgtcctgaaggtttttagacttatattcctcgtaatccataccg
tcccaaaacatggatttggtaactttgatagccgtagatctttgttccttcgccaacagg
ttaaagaaattaataaagaatttgttgtttctatttatgtccacaaattgcatatttgga
agtgccaccgttacgttcactgcagcattttgaggatctcgagtatgaagtacgatgtta
ttgtttacttgtatatctggaaagaattctaccagtctaggaataagagattgatatcgc
atagaaatacaaaagttaataatctcatcatcgaagatcattcggttaccattgtaataa
atatccactctgtcatatgtatagatgaagtactgttcatacatgatgagatgtttatat
gttggcatagtagtgagatcgacgtttggtaatggcaatgtattaagattaactccataa
tgtctagcagcatctgcgatgttataagtgttgtcaaagcggggtcgatcttgtgctgtt
atatattgtctaacacctataagattatcaaaatcttgtctgcttaatacaccgttaaca
atttttgccttgaattcttttattggtgcattaacatccttatagaggatgttaaacaaa
taagtattatcaaagttaagatctgggtatttcttttctgctagaacatccattgagtcg
gagccatctggtttaatataaccaccgataaatctagctctgtattctgtatccgtcaat
ctaatattaagaagattttgagtgaaaggtggaagatcgtaaaagctgtgagtattaata
atggggttagtttccgaactaatgttaattggatgattaataatatctatatttccagcg
ttaagtgtaacattaaacagttttaattcacgtgacgtggtatcaattaaataattaatg
cccaatttggatatagcagcctgaagctcatcttgtttagttacggatcctaatgagtta
ttaagcaatacatcgaacggatgaacgaaggttgttttgagtttgtcgcatactttgtaa
tctagacatagatgcggaagaacggtagaaactatacgaaatagatattcagagtcctct
aattgatcaagagtaactattgacttaataggcatcatttatttagtattaaatgacgac
cgtaccagtgacggatatacaaaacgacttaattacagagttttcagaagataattatcc
atctaacaaaaattatgaaataactcttcgtcaaatgtctattctaactcacgttaacaa
cgtggtagatagagaacataatgccgccgtagtgtcatctccagaggaaatatcctcaca
acttaatgaagatctatttccagatgatgattcaccggccactattatcgaacgagtaca
acctcatactactattattgacgatacgccacctcctacttttcgtagagagttattgat
atcggaacaacgtcaacaacgagaaaaaagatttaatattacagtatcaaaaaatgctga
agcaataatggaatctagatctatgataacttctatgccaacacaaacaccatccttggg
agtagtttatgataaagataaaagaattcagatgctagaggatgaagtggttaatcttag
aaatcaacgatctaatacaaaatcatctgataatttagataattttaccagaatactatt
tggtaagactccgtataaatcaacagaggttaataagcgtatagccatcgttaattatgc
aaatttgaacgggtctcccttatcagtcgaggacttggatgtttgttcggaggatgaaat
agatagaatctataaaacgattaaacaatatcacgaaagtagaaaacgaaaaattatcgt
cactaacgtgattattattgtcataaacattatcgagcaggcattgctaaaactcggatt
tgaagaaatcaaaggactgagtaccgatatcacttcagaaattatcgatgtggagatcgg
agatgactgcgatgctgtagcatcaaaactaggaatcggtaacagtccggttcttaatat
tgtattgtttatactcaagatattcgttaaacgaattaaaattatttaatttaatacatt
cccatatccagacaacaatcgtctggattaatctgttcctgtcgtctcataccggacgac
ttaatctttttattagtgggcatctttttagatggtttctttttcccagcattaactgat
tcgatacctagaagatcgtgattgatctctccgaccattccacgaacttctaattggccg
tctctaacggtaccataaactattttaccagcattagtaacagcttggacaatctgacct
tccattgcgttgaatgatgtagtagctgttgttctacgtctaggagcaccagaagtattt
ttggagcccttggatgttgatagacgaggattttgatttacatgtaatacattttgaact
ctttgattttgtatcacatgcgccggcagtcacatctgtttgagaattaagattattgtt
gcctcctttgacggctgcatctccaccgatttgtgctagtagatttttaagctgtggtgt
aatcttattaactgtttcgatataatcatcgtaactgcttctaacggctaaatttttttt
atccgccatttagaagctaaaaatatttttatttatgctgaagatttaactagattatac
aatgaactaatatgatccttttctagattatttacaaacttggtatttcttggttctgga
ggaggaggattaggattttgtgagttcttgatcttattatacatcgagtataggatggcg
acagtaactgctacacaaataccgatcaaaagaagaataccaatcatttattgacaataa
cttcactatgatcaagttgtaataatcatcttttcactaaataagtagtaataatgattc
aacaatgtcgagataatggagataataatttagttcacggaaatatcgctatgattggtg
tgaatgactccgctaactctatggggtgcgcagtgctttccccacatagaataaattagc
attccgactgtgataataataccaagtataaacgccataatactcaatactttccatgta
cgagtgggactggtagacttactaaagtcaataaaggcgaagatacacgaaagaatcaaa
agaatgattccagcgattagcacgccggaaaaataatttccaatcataagcatcatgtcc
atttaactaataaaaattttaaatcgccgaatgaacaaagtggaatataaaccatataaa
aacaatagtttgtactgcaaaaataatatctatttttgttttcgaagatatggtaaaatt
aaatagtagtacacagcatgttataactaacagcagcaacggctcgtaattacttatcat
ttactagacgaaaaggtggtgggatattttcttgctcaaataatacgaatatatcgccca
tccattttatgcgatgtttatatactctaatctttaatagatctatagacgacgggttta
ccaacaatatagattttatcgattcatctaatttaaacccttccttaaacgtgaatgatc
tattatctggcataacgatgaccctacctgatgaatcggacaatgtactgggccatgtag
aataaattatcaacgaattatcgtctacgaacatttatatcatttgttttaattttagga
cgtgaataaatagatataaaatagaaaataacagatattacaaccagtgttatggccgcg
cccaaccaggtaggtagttttattttatcttttactacaggttctcctggatgtacgtca
ccaacggcggacgtagttctagtacaattagacgtaagttctgcttgggaattttttaac
gctaaagagttaacattaatcgtacacccaacgtatttacatctagttctttgaacatct
tgattataatataaccattttctatctctagattcgtcggtgcactcatgtaaccaacat
accctaggtcctaaatatttatctccggaattagattttggataattcgcgcaccaacaa
tttctatttcctttatgatcgttacaaaagacgtataatgccgtatccccaaaagtaaaa
taatccggacgaataattctaataaactcggaacaatatctcgcatccatatgtttggaa
caaatatcggaataagtagacatagccggttttcgttttgctcgtaaccattctaaacaa
ttggggtttccaggatcgtttctgcaaaatccagtcataaaatcgtcacaatgttcagtc
ttgtaattattattaaatatttttggacagtatttggtatttgtcttagaacaacatttt
gccacgccatcactatcacccaggagataatccttttttataaaatgacatcgttgcccg
gatgctatataatcagtagcgtgttttaaatccttaatatattcaggagttacctcgttc
tgataatagattaatgatccaggacgaaatttgaaagaactacatggttctccatgaatt
aatacatattgtttagcaaattcaggaactataaaactactacaatgatctatcgacata
ccatctatcaaacaaaacttgggtttaatttctcctggagatgtttcataatagtacgta
taactttcttctgcaaacttaacagctctattatattcaggataattaaaacctaattcc
atatatttgtctcgtatatctgctattcctggtgctattttgattctattaagagtaaca
gctgcccccattcttaataatcgtcagtatttaaactgttaaatgttggtatatcaacat
ctatcttatttcccgcagtataaggtttgttgcaggtatactgttcaggaatggttacat
ttattcttctatagtcctgtctttcgatgttcatcacatatgcaaagaacagaataaaca
aaataatgtaagaaataatattaaatatctgtgaattcgtaaatacattgattgccataa
taattacagcagctacaatacacacaatagacattcctacagtgttgccattacctccac
gatacatttgagttactaagcaataggtaataactaagctagtaagaggcaatagaaaag
atgagataaatatcatcaatatagagattagaggagggctatatagagccaagacgaaca
aaatcaaaccgagtaacgttctaacatcattatttttgaagattcccaaataatcattca
ttcctccataatcgttttgcatcatacctccatctttaggcataaacgattgctgctgtt
cctctgtaaataaatctttatcaagcactccagcacccgcggagaagtcatcaagcatat
tgtaatatcttaaataactcatttatatattaaaaaatgtcactattaaagatggagtat
aatctttatgccgaactaaaaaaaatgacttgtggtcagaccataagtctttttaatgaa
gacggcgatttcgtagaagttgaaccgggatcatcctttaagtttctaatacctaaggga
ttttactcctctccttccgtaaagacgagtctagtattcgagacattaacaacgaccgat
aataaaattactagtatcaatccaacaaatgcgccaaagttatatcctcttcaacgcaaa
gtcgtatctgaagtagtttctaatatgaggaaaatgatcgaattaaaacgtcctctatac
atcactcttcacttggcgtgtggatttggtaagactattaccacgtgttatcttatggct
acacacggtagaaaaaccgtcatttgcgtacccaataaaatgttaatacatcaatggaag
acacaggtagaggcagtcggattggaacataagatatctatagatggagtaagtagtcta
ttaaaggaactaaagactcaaagtccggatgtattaatagtagtcagtagacatctgaca
aacgatgccttttgtaaatatatcaataagcattatgatttgttcatcttggatgaatca
catacgtataatctgatgaacaatacagcagttacaagatttttagcgtattatcctccg
atgatgtgttattttttgactgctacacctagaccagctaacagaatttattgtaacagt
attattaatattgccaagttatccgatctaaaaaaaactatctatgtagtagatagtttt
tttgagccatattccacagataatattagacatatgataaaacgactagatggaccatct
aataaatatcatatatataccgagaagttattatctgtagacgagcctagaaatcaactt
attcttaataccctggtagaagaattcaagtcaggaactattaatcgcattttagttatt
actaaactacgtgaacatatggtattattctacaaacgattattagatcttttcggacca
gaggttgtatttataggagacgcccaaaatagacgtactccagatatggtcaaatcaatc
aaggaactaaatagatttatattcgtatccaccttattttattccggtactggtttagat
attcctagtttggattctttgttcatttgctcggcagtaatcaacaatatgcaaatagag
caattactagggagggtatgtcgagaaacagaactattagataggacggtatatgtattt
cctaacacatccatcaaagaaataaagtacatgataggaaattttgtacaacgaattatt
agtctgtctgtagataaactaggatttaaacaagaaagttatcggaaacatcaagaatct
cccacttccgcatcagcatcctccagagaagaacgtgtattaaatagaatatttaactcg
caaaatcgttaagaagtttaagagacgatccacatgctgagcaggccagtgtattacccc
tcatagtattaatataatccaatgatacttttgtgatgtcggaaatcttaaccaatttag
actgacaggcagaacacgtcatgcaatcgtcgtcatcgataactgtagtcttgggcttct
ttttgcgactcttcattccggaacgcacattggtgctatccatttaggtagtaaaaaata
agtcagaatatgccctataacacgatcgtgcaaaacctggtatatcgtctctatctttat
cacaatatagtgtatcgacatctttattattgacctcgtttatcttggaacatggaatgg
gaacatttttgttaacggccacctttgccttaattccagatgttgtaaaattataactaa
acagtctatcatcgacacaaatgaaattcttgtttagacgtttgtagtttacgtatgcgg
ctcgttcgcgtctcattttttcagatattgcaggtactataatattaaaaataagaatga
aataacataggattaaaaataaagttatcatgacttctagcgctgatttaactaacttaa
aagaattacttagtctgtacaaaagtttgagattttcagattctgcggctatagaaaagt
ataattctttggtagaatggggaacatctacttactggaaaataggcgtacaaaaggtag
ctaatgtcgagacatccatatctgattattatgatgaggtaaaaaataaaccgtttaata
ttgatccggggtattatattttcttaccagtatattttggaagcgtctttatttattcga
agggtaaaaatatggtagaacttggatctggaaactcttttcaaataccggatgagatgc
gaagtgcgtgtaacaaagtattagatagcgataacggaatagactttctgagatttgttt
tgttaaacaatagatggataatggaagatgctatatcaaaatatcagtctccagttaata
tatttaaactagctagtgagtacggattaaacatacccaaatatttagaaattgaaatag
aggaagacacattatttgacgacgagttatactctattatagaacgctctttcgatgata
catttccaaaaatatctatatcgtatattaagttgggagaacttaggcgacaagttgtag
actttttcaaattctcgttcatgtatattgagtcaatcaaggtagatcgtataggagata
atatttttattcctagcgttataacaaaatcaggaaaaaagatattagtaaaagatgtag
accatttaatacgatccaaggttagagaacatacatttgtaaaagtaaaaaagaaaaaca
cattttccattttatacgactatgatggaaacggaacagaaactagaggagaagtaataa
aacgaattatagacactataggacgagactattatgttaacggaaagtatttctctaagg
ttggtagtgcaggcttaaagcaattgactaataaattagatattaatgagtgcgcaactg
tcgatgagttagttgatgagattaataaatccggaactgtaaaacgaaaaataaaaaacc
aatcagcatttgatttaagcagagaatgtttgggatatccagaagcagattttataacgt
tagttaataacatgcggttcaaaatagaaaattgtaaggttgtaaatttcaatattgaaa
atactaattgtttaaataacccgagtattgaaactatatatggaaactttaaccagttcg
tctcaatcttcaatgccgttaccgatgtcaaaaaaagattattcgagtgaaataatatgc
gcctttgatataggtgcaaaaaatcctgccagaactgttttagaagtcaaggataactca
gttagggtattggatatatcaaaattagactggagttctgattgggaaaggcgcatagct
aaagatttgtcacaatatgaatacactacagttcttctagaacgtcagcctagaaggtcg
ccgtacgtcaaatttatctattttattaaaggctttttatatcatacatcggctgccaaa
gttatttgcgtctcgcctgtcatgtctggtaattcatatagagatcgaaaaaagagatct
gtcgaagcatttcttgattggatggacacattcggattgcgagactccgttccggataga
cgcaaattagacgatgtagcggatagtttcaatttggctatgagatacgtattagataaa
tggaatactaattatacaccttataataggtgtaaatctagaaattacataaaaaaaatg
taataacgttagtaacgccattatggataatctatttacctttctacatgaaatagaaga
tagatatgccagaactatttttaactttcatctaataagttgcgatgaaataggagatat
atatggtcttatgaaagaacgcatttcctcagaggatatgtttgataatatagtatataa
taaagatatacatcctgccattaagaaactagtttattgcgacatccaacttactaaaca
cattattaatcagaatacgtatccggtatttaacgattcttcacaagtgaaatgttgtca
ttatttcgatataaactcagataatagcaatattagctctcgtacagtagagatatttga
gagggaaaagtcatctcttgtatcatatattaaaactaccaataagaagagaaaggtcaa
ttatggggaaataaagaaaactgtacatggaggcactaatgccaattacttttccggtaa
aaaatctgatgagtatctgagcactacagtcaggtccaacattaatcaaccttggatcaa
aaccatctctaagaggatgagagtagatatcattaatcactctatagtaacacgtggaaa
aagctctatattacaaactatagaaattatttttactaatagaacatgtgtgaaaatatt
caaggattctactatgcacattattctatccaaggacaaggatgaaaaggggtgtataca
catgattgacaaattattctatgtctattataatttatttctgttgttcgaggatatcat
ccaaaacgagtactttaaagaagtagctaatgttgtaaaccacgtactcacggctacggc
attagatgagaaattattcctaattaagaaaatggctgaacacgatgtttatggagttag
caatttcaaaatagggatgtttaacctgacatttattaagtcgttggatcataccgtttt
cccctctctgttagatgaggatagcaaaataaagttttttaaggggaaaaagctcaatat
tgtagcattacgatctctggaggattgtataaattacgtgactaaatccgagaatatgat
agaaatgatgaaggaaagatcgactattttaaatagcatagatatagaaacggaatcggt
agatcgtctaaaagaattgcttctaaaatgaaaaaaaacactgattcagaaatggatcaa
cgactcggatataagtttttggtgcctgatcctaaagccggagttttttatagaccgtta
catttccaatatgtatcgtattctaattttatattgcatcgattgcatgaaatcttgacc
gtcaagcggccactcttatcgtttaagaataatacagaacgaattatgatagaaattagc
aatgttaaagtgactcctccagattactcacctataatcgcgagtattaaaggtaagagt
tatgacgcattagccacgttcactgtaaatatctttaaagaggtaatgaccaaagagggt
atatccatcactaaaataagtagttatgagggaaaagattctcatttgataaaaattccg
ctactaataggatacgggaataaaaatccacttgatacagccaagtatcttgttcctaat
gtcataggtggagtctttatcaataaacaatctgtcgaaaaagtaggaattaatctagta
gaaaagattacaacatggccaaaatttagggttgttaagccaaactcattcactttctcg
ttttcctccgtatcccctcctaatgtattaccgacaagatatcgccattacaagatatct
ctggatatatcacaattggaagcgtcgaatatatcatcgacaaagacatttataacggtc
aatattgttttgctgtctcaatatttatctagagtgagtctagaattcattagacgtagc
ttatcatacgatatgcctccagaagttgtctatctagtaaacgcgataatagatagtgct
aaacgaattactgaatctattactgactttaatattgatacatacattaatgacctggtg
gaagctgaacacattaaacaaaaatctcagttaacgattaacgagttcaaatatgaaatg
ctgcataactttttacctcatatgaactatacacccgatcaactaaagggattttatatg
atatctttactaagaaagtttctctactgtatctaccacacttctagatatccagataga
gattcgatggtttgtcatcgcatcctaacgtacggcaaatattttgagacgttggcacat
gatgaattagagaattacataggcaacatccgaaacgatatcatgaacaatcacaagaac
agaggcacttacgcggtaaacattcatgtactaacaactcccggacttaatcacgcgttt
tctagcttattgagtggaaagttcaaaaagtcagacggtagttatcgaacacatcctcac
tattcatggatgcagaatatttctattcctagaagtgttggattttatccggatcaagta
aagatttcaaagatgttttctgtcagaaaataccatccaagtcaatatctttacttttgt
tcatcagacgttccggaaagaggtcctcaggtaggtttagtatctcaattgtctgtcttg
agttccattacaaatatactaacgtctgagtatttggatttggaaaagaaaatttgtgag
tatatcagatcatattataaagatgatataagttactttgaaacaggatttccaatcact
atagaaaatgctctagtcgcatctcttaatccaaatatgatatgtgattttgtaactgac
tttagacgtagaaaacggatgggattcttcggtaacttggaggtaggtattactttagtt
agggatcacatgaatgaaattcgcattaatattggagcaggaagattagtcagaccattc
ttggttgtggataacggagagctcatgatggatgtgtgtccagagttagaaagcagatta
gacgacatgacattctctgacattcagaaagagtttccacatgtcatcgaaatggtagat
atagaacaatttacttttagtaacgtatgtgaatcggttcaaaaatttagaatgatgtca
aaggatgaaagaaagcaatacgatttatgtgactttcctgccgaatttagagatggatat
gtagcatcttcactagtgggaatcaatcacaattctggacccagagctattcttggatgt
gctcaagctaaacaagcaatctcttgtctgagttcggatatacgaaataaaatagacaat
ggaattcatttgatgtatccagagaggccaatcgtgattagtaaggctttagaaacttca
aagattgcggctaattgcttcgggcaacatgttactatagcattaatgtcgtacaaaggt
atcaatcaagaggatggaattatcatcaaaaaacaatttattcagagaggcggtctcgat
atagttaccgcaaagaaacatcaagtagaaattccgttggaaaactttaataacaaagaa
agagataggtctaacgcctattcgaaattagaaagtaatggattagttagactgaatgct
ttcttggaatccggagacgctatggcacgaaatatctcatcaagaactcttgaagatgat
tttgctagagataatcagattagcttcgatgtttccgagaaatataccgatatgtacaaa
tctcgtgttgaacgagtgcaagtagaacttactgacaaagttaaggtgcgagtattaacc
atgaaagaaagaagacccattctaggagacaaatttaccactagaacgagtcaaaaggga
acagtcgcgtatatcgcagatgaaacggaacttccatacgacgaaaatggtatcacacca
gatgtcattattaattctacatccatcttctctagaaaaactatatctatgttgatagaa
gttattttaacagccgcatattctgctaagccgtacaacaataagggagaaaaccgacct
gtctgttttcctagtagtaacgaaacatccatcgatacatatatgcaattcgctaaacaa
tgttatgagcattcaaatccgaaattgtccgatgaagaattatcggataaaatcttttgt
gaaaagattctctatgatcctgaaacggataagccttatacatccaaagtattttttgga
ccaatttattacttgcgtctgagacatttaactcaggacaaggcaaccgttagatgtaga
ggtaaaaagacgaagctcattagacaagcgaatgagggacgaaaacgtggaggaggtatc
aagtttggagaaatggagagagactgtttaatagcgcatggcgcagccaatactattaca
gaagttttaaaagactcagaagaggattatcaagatgtgtatatttgcgaaaattgtgga
gacatagcagcacaaatcaaaagtattaatacatgtcttagatgttcaaaacttaatctc
tctcctctcttaacaaaaattgataccacacacgtatctaaagtatttcttactcaaatg
aacgccagaggcgtaaaagttaaattagatttcgaacgaaggcctccttcgttttataaa
ccattagataaagttgatctcaagccgtcttttctggtgtaa
>HSPV-MNR76
ctcttttcatgttcgaaaaagtgaaacatgcggttaaaatagtttataacattaatatta
ctgttaataactgccggataaaagtgggatagtaatttcacaaatttgatactgtccttt
ctctcgttaaacgcctttaaaaaaactttagaagaatatctcaatgagagttcctgacca
tccatagtttgtatcaataatagcaacatatgaagaacccgtttatacagagtatgtaaa
aatgttaatttatagtttaatcccatggcccacgcacacacgattaattttttttcatct
ccctttagattgttgtatagaaatttgggtactgtgaactccgccgtagtttccatggga
ctatataattttgtggcctcgaatacaaattttactacatagttatctatcttaaagact
ataccatatcctcctgtagatatgtgataaaaatcgtcgtttataggataaaatcgttta
tccttttgttggaaaaaggatgaattaatgtaatcattctcttctatctttagtagtgtt
tccttattaaaattcttaaaataatttaacaatctaactgacggagcccaattttggtgt
aaatctaattgggacattatgttgttaaaatataaacagtctcctaatataacagtatct
gataatctatggggagacatccattgatattcaggggatgaatcattggcaacacccatt
tattgtacaaaaagccccaatttacaaacgaaagtccaggtttgatagagacaaactatt
aactattttgtctctgtttttaatttctttagtaatgaaattattcacaatatcagtatc
ttctttatctaccagagattttactaacttgataaccttggctgtctcattcaatagggt
agtgatatttgtatgtgtgatattgatatctttttgaattgtttcttttagaagtgattc
tttgatggtgtcagcatacgaattacaataatgcagaaactcagttaacatgcaggaatt
atagtaagccaattccaattgttgcctgtattgtattagagtattaatatgcgcaatggt
gtccttgcgtttctctgatagaatgcgagcagcgattttggcgttatcatttgacgatat
ttctggaatgacgaatcctgtttctactaactttttggtaggacaaagtgaaacaatcaa
gaagatagcttctcctcctatttgtggaagaaattgaactcctctagatgatctactgac
gatagtatctccttgacagatattggaccgaattacagaagtacctggaatgtaaagccc
tgaaaccccctcattttttaagcagattgttgccgtaaatcctgcactatgcccaagata
gagagctcctttggtgaatccatctctatgtttcagtttaaccaagaaacagtcagctgg
tctaaaatttccatctctatctaatacagcatctaacttgatgtcaggaactatgaccgg
tttaatgttatatgtaacattgagtaaatccttaagttcataatcatcactgtcatcagt
tatgtacgatccaaacaatgtttctactggcatagtggatacgaagatgctatccatcag
aatgtttccctgattagtattttctatatagctattcttctttaaacgattttccaaatc
agtaactatgttcatttttttaggagtaggacgcctagccagtatggaagaggattttct
agatcctctcttcaacatctttgatctcaatggaatgcaaaaccccaacaaccaacgata
aaaataatattgtttttcactttttataattttaccatctgactcatggattcattaata
tctttataagagctactaacgtataattctttataactgaactgagatatatacaccgga
tctatggtttccataattgagtaaatgaatgctcggcaataactaatggcaaatgtatag
aacaacgaaattatactagagttgttaaagttaatattttctatgagctgttccaataaa
ttatttgttgtaactgcgttcaagtcataaatcatcttgatactatccagtaaaccgttt
ttaagttctggaatattatcatcccattgtaaagcccctaattcgactatcgaatatcct
gctctgatagcagtttcaatatcgacggacgtcaatactgtaataaaggtggtagtattg
tcatcatcgtgataaactactggaatatggtcgttagtaggtacggtaactttacacaac
gcgatatataactttccttttgtaccatttttaacgtagttgggacgtcctgcagggtat
tgttttgaagaaatgatatcgagaacagatttgatacgatatttgttggattcctgatta
tttactataatataatctagacagatagatgattcgataaatagaaaaggtatatcgttg
gtaggataatacatccccattccagtattctcggatactctattaatgacactagttaag
aacatgtcttctattctagaaaacgaaaacatcctacatggactcattaaaacttctaac
gctcctgattgtgtctcgaatgcctcgtacaaggatttcaaggatgccatagattctttg
accaacgatttagaattgcgtttagcatctgatttttttattaaatcgaatggtcggctc
tctggtttgctaccccaatgataacaatagtcttgtaaagataaaccgcaagaaaattta
tacgcatccatccaaataaccctagcaccatcggatgatattaatgtattattatagatt
ttccatccacaattattgggccagtatactgttagcaacggtatatcgaatagattactc
atgtaacctactagaatgatagttcgtgtactagtcataatatctttaatccaatctaag
aaatttaaaattagattttttacactgttaaagttaacaaaggtattacccggatacgtg
gatatcatatatggcattggtccattatcagtaatagctccataaactgatacggcgatg
gtttttatatgtgtttgatctaacgaggaagaaattcgcgcccacaattcatctctagat
atgtatttaatatcaaacggtaacacatcaatttcgggacgcgtatatgtttctaaattt
ttaatccaaatataatgatgacctatatgccctattatcatactgtcaactatagtacac
ctagagaacttacgatacatctgtttcctataatcgttaaattttacaaatctataacat
gctaaaccttttgacgacaaccattcattaatttctgatatggaatctgtattctcgata
ccgtattgttctaaagccagtgctatatctccctgttcgtgggaacgctttcgtataata
tcgatcaacggataatctgaagtttttggagaataatatgactcatgatctatttcgtcc
ataaacaatctagacataggaattggaggcgatgatcttaattttgtgcaatgagtcaat
cctataacttctaatcttgtaatattcatcatcgacataatactatctatgttatcatcg
tatattagtataccatgaccttcttcatttcgtgccaaaatgatatacagtcttaaatag
ttacgcaatatctcaatagtttcataattgttagctgttttcatcaagatttgtaccctg
tttaacatgatggcgttctatacgtttctattttctaatttttaacgatttactgtggct
agatacccaatctctctcaaatatttttttagcctcgcttacaagctgtttatctatact
attaaaactgacgaatccgtgattttggtaatgggttccgtcgaaatttgccgaagtgat
atgaacatattcgtcgtcgactatcaacaattttgtattattctgaatagtgaaaacctt
cacagatagatcattttgaacacacaacgcatctagacttttggcggttgccatagaata
tacgtcgttcttatcccaattaccaactagaagtctgatcttaactcctctattaatggc
tgcttctataatggagttgtaaatgtcgggccaatagtagctattaccgtcgacacgtgt
agtgggaactatggccaaatgttcaatatctatactagtcttagctgacctgagtttatc
aataactacatcggtatctagatctctagaatatcccaataggtgttccggagaatcagt
aaagaacactccacctataggattcttaatatgatacgcagtgctaactggcaaacaaca
agccgcagagcataaattcaaccatgaattttttgcgctattaaaggctttaaaagtatc
aaatcttctacgaagatctgttgccagcgggggataatcagaatatacacctaacgtttt
aatcgtatgtatagatcctccagtaaatgacgcgtttcctacataacatctttcatcatc
tgacacccaaaaacaaccgagtagtagtcccacattattttttttatctatattaacggt
tataaaatttatatccgggcagtgactttgtagctctcccagatttcttttccctcgttc
atctagcaaaactattattttaatccctttttcagatgcctcttttagtttatcaaaaat
aagcgctcccctagtcgtactcagaggattacaacaaaaagatgctatgtatatatattt
cttagctagagtgataatttcgttaaaacattcaaatgttgttaaatgatcggatctaaa
atccatattttctggtagtgtttctaccagcctacattttgctcccgcaggtaccgatgc
aaatggccacatttagttaactaaaaacttatacatcctgttctatcaacgattctagaa
tatcatcggctatatcgctaaaattttcatcaaagtcgacatcacaacctaactcagtca
atatattaagaagttccatgatgtcatcttcgtttccgtatccattgtagattcgattat
cgagtttaaatcattactaatactcaatccttcagaatacaatctgtatttcattgtaat
gtatttaagttggtagattttcaattatgtattaatatagcaacagtagtttttgctcct
ccttgattctagcatcctcttcattattttcttctacgtacataagcatgtccaatacgt
tagacaacacaccaacgatggcggccgccacagacacgaatatgactaaaccgatgacca
tttaaaaaccctctctagctttcacttaaacttatcgattattcttttagaacatgtata
aaaaaacattattctatttcgaatttaggcttccaaaaatttttcatccgtaaaccgata
ataatatatatagacttgttaatagtcggaataaatagattaatgcttaaactatcatca
tctccacgattagagatacaatatttacattttttttgctgtttcgaaactttatcaata
cacgttaatacaaacccaggaaggagatattgaaactgaggctgttgaaaatgaaacggt
gaatacaataattcagataatgtaaaatcatgattccgtattctgatgatattagaactg
ctaatggatgtcgatggtatgtatctaggagtatctattttaacaaagcatcgatttgct
aatatacaattatccttttgattaattgttattttattcatattcttaaaaggtttcata
tttatcaattcttctacattaaaaatttccatttttaatttatgtagcccgcaatactcc
tcattacgtttcatttttgtctaaatatccattttgttcatctcggtacatagattatcc
aattgagaagcgcatttagtagttttgtacattttaagtttattgacaaatcgtcgaaaa
ctagttatagttaacattttattatttgataccctgatattaatacccctgccgttacta
ttatttataactgatgtaatccacgtaacattggaattaactatcgatagtaatgcatcg
acgcttccaaaattgtctattataaactcaccgataatttttttattacatgttttcata
ttcattaggattatcaaatctttaatcttactacgattgtatgcgttgatattgcaagac
gtcattctaaaagacggaggatctccatcaaatgccaaacaatcacgtacaaagtacatg
gaaataggttttgttctattgcgcatcatagatttatatagaacacccgtagaaatacta
atttgttttactctataaaatactaatgcatctatttcatcgttttgtataacgtctttc
caagtgtcaaattccaaatttttttcattgatagtaccaaattcttctatctctttaact
acttgcatagataggtaattacagtgatgcctacatgccgttttttgaaactgaatagat
gcgtctagaagcgatgctacgctagttacaatcaccactttcatatttagaatatatata
tgtaaaaatatagtagaatttcattttgttttttctatgctataaatgaattctcatttt
gcatctgctcatactccgttttatattaataccaaagaaggaaaatatttggttctaaaa
gccgttaaagtatgcgatgttagaactgtagaatgtgaaggaagtaaagcttcctgcgta
ctcaaagtagataaaccctcatcacccgcgtgtgagagaagaccttcgtccccttccaga
tgcgagagaatgaataacccaggaaaacaagttccgtttatgaggacggacatgctacaa
aatatgttcgcggctaatcgcgataatgtagcttctagacttttgtcctaaaatactatt
atatccttttcgatattaataaatccgtgtcgtccaggttttttatctctttcagtatgt
gaatagataggtattttatctctattcatcatcgaatttaagagatccgataaacattgt
ttgtattctccagatgtcagcatctgatacaacaatatatgtgcacataaacctctggca
cttatttcatgtaccttccccttatcactaaggagaatagtatttgagaaatatgtatac
atgatattatcatgaattagatatacagaatttgtaacactctcgaaatcacacgatgtg
tcggcgttaagatctaatatatcactcgataacacattttcatctagatacactagacat
tttttaaagctaaaatagtctttagtagtgacagtaactatgcgattattttcatcgatg
atacatttcatcggcatattattacgcttaccatcaaagactataccatgtgtatatcta
acgtattctagcatggttgccatacgcgcattaaacttttcaggatctttggatagatct
tccaatctatctatttgagaaaacatttttatcatgttcaatagttgaaacgtcggatcc
actatatagatattatctataaagattttaggaactacgttcatggtatcctggcgaata
ttaaaactatcaatgatatgattatcgttttcatcttttatcaccatatagtttctaaga
tatgggattttacttaatataatattatttcccgtgataaattttattagaaaggccaaa
tctataagaaaagtcctagaattagtctgaagaatatctatatcgccgtatagtatattt
ggattaattagatatagagaatatgatccgtaacatatacaacttttattatggcgtcta
agatattcttccatcaacttattaacatttttgactagggaagatacattatgacgtccc
attacttttgccttgtctattattgcgacgttcatagaatttagcatatctcttgccaat
tcttccattgatgttacattataagaaattttagatgaaattacatttggagctttaata
gtaagaactcctaatatgtccgtgtatgtggtcactaatacagattgtagttctataatc
gtaaataatttacctatattatatgtttgagtctgtttagaaaagtagctaagtatacga
tcttttatttctgatgcagatgtattaacatcggaaaaaaatctttttttattctttttt
actaaagatacaaatatgtctttgttaaaaacagttattttttgaatatttctagcttgt
aattttaacatatgatattcgttcacactaggtactctgcttaaataggtttctataatc
tttaatgtaatattaggaaaagtattctgatcaggattcctattcattttgaggatttaa
aactctgattattgtctaatatggtctctacgcaaactttttcacagagcgatagagttt
ttgataactcgtttttcttaagaaatataaaactactgtctccagagctcgctctatctt
ttattttatttaattcgatacaaactcctgatactggttcagaaagtaattcattaattt
tcagtcctttatagaagatatttaatatagataatacaaaatcttcagtttttgatatcg
atctgattgatcctagaactagatatattaataacgtgctcattaggcagtttatggcag
cttgataattagatatagtatattccagttcatatttattagataccgcattgcccagat
tttgatattctatgaattcctctgaaaataaatccaaaataactagacattctatttttt
gtggattagtgtactctcttccctctatcatgttcactactggtgtccacgatgataaat
atctagagggaatataatatagtccataggatgccaatctagcaatgtcgaataactgta
attttattcttcgctcttcattatgaattgattcttgaggtataaacctaacacaaatta
tattattagacttttcgtatgtaatgtctttcatgttataagtttttaatcctggaatag
aatctattttaatgaggcttttaaacgcagagttctccaacgagtcaaaacataatactc
tgttggttttcttatatacaatattacgattttcttctttgaatggaataggtttttgaa
ttagtttataattacaacataatagataaggaagtgtgcaaatagtacgcggaaaaaaca
taatagctcccctgtttttatccatggttttaagtaaatgatcactggcttctttagtta
atggatattcgaacattaaccgtttcatcatcattggacagaatccatattttttaatgt
aaagagtgatcaaatcattgtgtttattgtaccatcttgttgtaaatgtgtattcggtta
tcggatctgctcctttttctattaaagtatcgatatcgatctcgtctaagaattcaacta
tatcgacatatttcatttgtatacacataaccattactaacgtagaatgtataggaagag
atgtaacgggaacagggtttgttgattcgcaaactattctaatacataattcttctgtta
atacgtcttgcacgtaatctattatagatgccaagatatctatataattattttgtaaga
tgatgttaactatgtgatctatataagtagtgtaataattcatgtattttgatatatgtt
ccaactctgtctttgtgatgtctagtttcgtaatatctatagcatcctcaaaaaatatat
tcgcatatattcccaagtcttcagttttatcttctaaaaaatcttcaacgtatggaatat
aataatctattttacctcttctgatatcattaatgatataatttttgacactatcttctg
tcaattgattcttattcactatatctaagaaacggatagcgtccctaggacgaactactt
ccattaatatctctattatagcttctggacataattcatctattataccagaattaatgg
gaactattccgtatctatctaacatagttttaagaaagtcagaatctaagacttgatgtt
catatattggttcatacatgaaatgatttctattgatgatagtgactatttcgttctctg
aaaattggtaactcattttatatatgctttccttgttgatgaaggataggatatactcaa
tagaatttgtaccaacaaactgttctcttatgaatcgtatatcatcatctgaaataatca
tgtaaggcatacatttaacaattagagacttgtctcctgttatcaatatactattcttgt
gataatttatgtgtgaggcaaatttgtccacgttctttaattttgttatagtagatatca
aatccaatggagctacagttcttggcttaaacagatatagtttttctggaacaaattcta
caacattattataaaggactttgggtagataagtgggatgaaatcctattttaattaatg
ctatcgcattgtcctcgtgcaaatatccaaacgcttttgtgatagtatgacattcattat
ctagaaacgctctacgaatatctgtcacagatatcatctttagagaatactagttgcgtt
aatagtactaaaatttgtatttttaatatatctcaaaaaattaatatttatgatccgatg
taattagaatcagaatctaatgatgacgtacccaagaagtttatctacagccaatttagc
tgcattatttttagcatctcgtttagattttccatcggccttatcgaatactcttccgtc
gatatctacacaggcataaaatgtaggagagttactaggcccaactgattcaatacgaaa
agaccaatctctcttagttatttggcagtactcattaataatggtgacagggttagcatc
tttccaatcaataatttttttagccggaataacatcatcaaaagacttatgatcctctct
cattgatttttcgcgggatacatcatctattatgacgtcagccatagcatcagcatccgg
cttatcctccgttgtcataaaccaacgaggaggaatatcgtcggagctgtacaccatagc
actacgttgaagatcgtacagagctttattaacttctcgcttctccatattaagttgtct
agttagttgtgcagtagctccttattccaatggttttaatagccacacacaatctctgcg
ttagaacgttcgttgatatagattttagacattttagagagaactaacgcaatcagtaat
aaaactaatttattttatcatttttattcatcatcctctggtggttcgtcgtttctatcg
aatgtagctctgattaacccgtcatctataggtgatgctggttctggagattctggagga
gatggattattatctggaagaatctctgttatttccttgttttcatgtatcgattgcgtt
gtaacattaagattgcgaaatgctctaaatttgggaggcttaaagtgttgtttgcaatct
ctacacgcgtgtctaactagtggaggttcgtcagctgctctagtttgaatcatcatcggt
gtagtattcctacttttacagttaggacacggtgtattgtatttctcgtcaagaacgtta
aaataatcgttgtaacttacatcctttattttatctatattgtattctactcctttctta
atgcattttataccgaataagagatagcgaaggaattctttttcggtgccgctagtaccc
ttaatcatatcacatagtgttttatattccaaatttgtggcaatagacggtttatttcta
tacgatagtttgtttttggaatcctttgagtattctataccaatattattctttgattcg
aatttagtttcttcgatattagattttgtattacctatattcttgatgtagtactttgat
gatttttccatggcccattctattaagtcttccaagttggcatcatccacatattgtgat
agtaattctcggatatcagtagcggttaccgccattgatgtttgttcattggatgagtaa
ctactaatgtatacattttccatttataacacttatgtattaactttgttcatttatatt
ttttcattattatgttgatattaacaagtattgtttatacggctacaattttataatgag
tgaaagtcagtgtccgatgatcaatgacgtagctttactctgaaagaaagtatcaaatcg
atagtgcggagtcaacaataaaaatggataagaggataaagtttcagaatagagccaaaa
tggtaaaagaaataaatcagacaataagagcagcacaaactcattgagacattgaaacta
ggatacataaaatttaagagaatgattatgactactactctagaagatatagcaccatct
attccaaataatcagaaaacttataaactattctcggacatttcagccatcggcaaagca
tcacggaatccaagtaagatggtatatgctcgctgctttacatgtttcccaatttgtttg
gagatgaccatagattcattcgttatagaatgcatccaatgagtaaaatcaaacacaaga
tcttctttcaaacttaatcttattagaatattagtggaagaaagattctataataatgaa
tgcagatctaataaatggagaataattggaacacaagttgataaaatgttgatagctaat
tatacaatagatgcaaggtataacctaaaacccatgtatagaatacaaagcgtacagata
cgatgatgtagaaaatggatttattggattggatacactaaaattaaacattgttcatga
tatagttgaaccatgtatgcctgttcgtaggccagtggctaagatactgtgtaaagaaat
ggtaaataaatactttgagaatcttcaagagtgcattgactttgttagtgaataggcatt
catctttccaatactattcaaattgttaaattaataatggatatagtatagataactctc
taaaatggattttattcgtagaaagtatcttatatacacagtagaaaataatatagattt
tttaaaggatgatacattaagtaaagtaaacaattttaccctcaatcatgtactagctct
caagtatctagttagcaattttcctcaacatgttattactaaggatgtattagctaatac
caatttttttgttttcatacatatggtacgatgttgtaaagtgtacgaagcggttttacg
acacgcatttgatgcacccacgttgtacgttaaagcattgactaagaattatttatcgtt
tagtaacacaatacaatcgtacaaggaaaccgtgcataaactaacacaagatgaaaaatt
tttagaggttgccaaatacatggacgaattaggagaacttataggcgtaaattatgactt
agttcttaatccattatttcacggaggggaacccatcaaagatatggaaatcattttttt
aaaactgtttaagaaaacagacttcaaagttgttaaaaaattaagtgttataagattact
tatttgggcatacctaagcaagaaagatacaggcatagagtttgcggataatgatagaca
agatatatatactctatttcaacaaactggtagaatcgtccatagcaatctaacagaaac
gtttagagattatatctttcccggagataagactagctattgggtgtggttaaacgaaag
tatagctaatgatgcggatatcgttcttaatagacacgccattaccatgtatgataaaat
tcttagttatatatactctgagataaaacaaggacgcgttaataaaaacatgcttaagtt
agtttatatctttgagcctgaaaaagatatcagagaacttctgctagaaatcatatatga
tattcctggagatatcctatctattattgatgcaaaaaacgacgattggaaaaaatattt
tattagtttttataaagctaattttattaacggtaatacatttattagtgataaaacgtt
taacgaggacttattcagagttgttgttcaaataaatcccgaatatttcgataatgaacg
aattatgtctttattctctacgagtgctgcggacattaaacgatttgatgagttagatat
taataacagttatatatctaatataatttatgaggtgaacgatatcacattagatacaat
ggatgatatgaagaagtgtcaaatctttaacgaggatacgttgtattatgttaaggaata
caatacatacctgtttttgcacgagtcggatcccatggtcatagagaacggaatactaaa
gaaactgtcatctataaaatccaagagtagacggctgaacttgtttagcaaaaacatttt
aaaatattatttagacggacaattggctcgtctaggtcttgtgttagataattataaagg
agacttgttagttaaaatgataaaccatcttaagtctgtggaggatgtatccgcattcgt
tcgattttctacagataaaaaccctagtattcttccatcgctaatcaaaactattttagc
tagttataatatttccatcatcgtcttatttcaaaggtttttgagagataatctatatca
tgtagaagaattcttggataaaagcatccatctaaccaagacggataagaaatatatact
tcaattgataagacacggtagatcatagaacgaccaaatattcacacattttgataaatg
ggaactgctgcaacaattcagactcccaaattaatgaataaagaaaatgcagaaatgatt
ttggaaaaattgttgatcatatagttatgtatattagtgacgaatcaagtgatgaaaata
atcctgaatatattgattttcgtaacagatacgaagactatagatctctcattataaaaa
gtgatcacgagtttgtaaagatcatgcggagaaaagttctccagaaacgcaacaaatgat
tatcaaacacatatacgaacaatatcttattccagtatctgaagtactattaaaacctat
aatgtccatgggtgacataattacatataacggatgtaaagacaatgaatggatgctaga
acaactctctaccctaaactttaacaatctccgcacatggaactcatgtagcataggcaa
tgtaacgcgtctgttttatacattttttagttatctgatgaaagataaactaaatatata
aatatcccattaatactttaacctgatattagcatcatattaacctaactaaaagacata
aaaagcggggatataaatattatggctgccaccgttccgcgttttgacgacgtgtacaaa
aatgcacaaagaagaattctagatcaagaaacattttttagtagaggtctaagtagaccg
ttaatgaaaaacacatatctatttgataattacgcgtatggatggataccagaaactgca
atttggagtagtagatacgcaaacttagatgcaagtgactattatcccatttcgttggga
ttacttaaaaagttcgagtttctcatgtctctatataaaggtcctattccagtatacgaa
gaaaaagtaaatactgaattcatagccaatggatcgttctctggtagatacgtatcatat
cttcgaaagttttctgctcttccaacaaacgagtttattagttttttgttactgacttcc
attccaatctataatatcttgttctggtttaaaaatactcagtttgatattactaaacac
acattattcagatacgtctatacagataatgccaaacacctggcgttggctaggtatatg
catcaaacaggagactataagcctttgtttagtcgtctcaaagagaattatatatttacc
ggtcccgttccaataggtatcaaagatatagatcaccctaatcttagtagagcaagaagt
ccatccgattatgagacattagctaatattagtactatattgtactttaccaagtatgat
ccggtattaatgtttttattgttttacgtacctgggtattcaattactacaaaaattact
ccagcagtagagtatctaatggataaactgaaactaacaaagagcgatgtacaactgttg
tgaatattttatgcttcgtaaaatgtaggttttgaaccaaacattctttcaaagaatgag
atacataaaactttattatccaataaattgactatttcggatgtcaatcgtttaaagtaa
acttcgtaaaatattctttgatcactgccgagtttaaaacttctatcgataattgtctca
tatgttttaatatttacaagttttttggtccatggtacattaggacaaatatatgcaaaa
taatatcgttctccaagttctatagtttctggattatttttattatattcagtaaccaaa
tacatattagggttatctgcggatttataatttgagtgatgcattcgactcaacataaat
aattctagaggagacgatctactatcaaattcggatcgtaaatctgtttctaaagaacgg
agaatatctatacatacctgattagaattcatccgtcctttagacaacatttcagacagt
ctggttttgtacatcttaatcatattcttatgaaacttggaaacatctcttctagtttca
ctagtacctttattaattctctcaggtacagattttgaattcgacgatgctgagtatttc
atcgttgtatatttcttcttcgattgcataatcagattcttatataccgcctcaaactct
attttaaaattattaaacaatactctattattaatcagttgttctaactctttcgctatt
tctatagacttatcgacatcttgactgtctatctctgtaaacacggagtcggtatctcca
tacacgctacgaaaacgaaatctgtaatctataggcaacgatgtttttacaatcggatta
atatctctatcgtccatataaaatggattacttaatggattggcaaaccgtaacataccg
ttagataactctgctccatttagtaccgattctagatacaagatcattctacgtcctatg
gatgtgcaactcttagccgaagcgtatgagtatagagcactatttctaaatcccatcaga
ccatatactgagttggctactattttgtacgtatattgcatggaatcataaatggccttt
tcagttgaactggtagcctgttttagcatctttttatatctagctctctctgccaaaaat
gttcttaatagtctaggaatggttccttctattgatctatcgaaaattgctatttcagag
atgaggttcggtagtctaggttcacaatgaaccgtaatatatctaggaggtggatatttc
tgaagcaatagctgattatttatttcttcttccaatctattggtactaacaacgacaccg
actaatgtttccggagatagatttccaaagatacacacattaggatacagactgttataa
tcaaagattaatacattattactaaacattttttgttttggagcaaataccttaccgcct
tcataaggaaacttttgttttgtttctgatctaactaagatagttttagtttccaacaat
agctttaacagtggacccttgatgactgtactcgctctatattcgaataccatggattga
ggaagcacatatgttgacgcacccgcgtctgtttttgtttctactccataatactcccac
aaatactgacacaaacaagcatcatgaatacagtatctagccatatctaaagctatgttt
agattataatccttatacatctgagctaaatcaacgtcatcctttccgaaagataattta
tatgtatcattaggtaaagtaggacataatagtacgactttaaatccattttcccaaata
tctttacgaattactttacatataatctcatcaacagtcacataattacctgtggttaaa
acctttgcaaatgcagcggctttgcctttcgcgtctgtagtatcgttaccgatgaacgtc
atttctctaactcctctatttaatactttacccatgcaactgaacgcgttcttggatata
gaatccaatttgtacgaatccaatttttcagatttttgaatgaatgaatatagatcgaaa
aatatagttccattattgttattaacgtgaaacgtagtattggccatgccgcctactccc
ttatgactagactgatttctctcataaatacagagatatacagcttcctttttgtctgga
gatctaaagataatcttctctcctgttaataactctagacgattagtaatatatctcaga
tcaaagttatgtccgttaaaggtaacgacatagtcgaacgttagttccaacaattgttta
gctattcgtaacaaaactatttcagaacataaaactagttctcgttcgtaatccatttcc
attagtgactgtatcctcaaacatcctctatcgacggcttcttgtatttcctgttctgtt
aacatctcttcattaatgagcgtaaacaataatcgtttaccacttaaatcgatataacag
taacttgtatgcgagattgggttaataaatacagaaggaaacttcttatcgaagtgacac
tctatatctagaaataagtacgatcttgggatatcgaatctaggtatttttttagcgaaa
cagttacgtggatcgtcacaatgataacatccattgttaatctttgtcaaatattgctcg
tccaacgagtaacatccgtctggagatatcccgttagaaatataaaaccaactaatattg
agaaattcatccatggtggcattttgtatgctgcgtttctttggctcttctatcaaccac
atatctgcgacggagcattttctatctttaatatctagattataacttattgtctcgtca
atgtctatagttctcatctttcccaacggcctcgcattaaatggaggaggagacaatgac
tgatatatttcgtccgtcactacgtaataaaagtaatgaggaaatcgtataaatacggtc
tcaccatttcgacatctggatttcagatataaaaatctgttttcaccgtgactttcaaac
caattaatgcaccgaacatccatttatagaatttagaaatatattttcatttaaatgaat
cccaaacattggggaagagccgtatggaccattatttttatagtactttcgcaagcgggt
ttagacggcaacatagaagcgtgtaaacgaaaactatatactatagttagcactcttcca
tgtcctgcatgtagacggcacgcgactattgctatagaggacaataatgtcatgtctagc
aatgatctgaattatatttattattttttcatcagattatttaacaatttggcatctgat
cccaaatacgcaatcaatgtgtcaaaggttaaacctttataaacttaacccattataaaa
cttatgattagtcacgactgaaataaccgcgtgattattttttggtataattctacacgg
catggtttctgtaactatgaattcaacccccgttacattagtgaaatctttaacaaacag
caagggttcgtcaaagacataaaactcattgtttacaatcgaaatagaccccctatcaca
cttaaaataaaaaatatccttatcctttaccaccaaataaaattctgattggtcaatgtg
aatgtattcacttaacagttccacaaatttatttattaactccgaggcacatacatcgtc
ggtattttttatggcaaactttactcttccagcatccgtttctaaaaaaatattaacgag
ttccatttatatcatccaatattattgaaataacgttgatggacaaataatacaaataag
aaggtacggtacctttgtccaccatctcctccaattcatgctctattttgtcattaactt
taatgtatgaaaacagtacgccacatgcttccatgacagtgtgtaacactttggatacaa
aatgtttgacattagtataattgttcaagactgtcaatctataatagatagtagctataa
tatattctatgatggtattgaagaagatgacaaccttggcatattgatcatttaacacag
acatggtatcaacagatagcttgaatgaaagagaatcagtaattggaataagcgtcttct
cgatagagtgtccgtataccaacatgtctgatattttgatgtattccattaaattattta
gttttttctttttattttcgttaaacagcatttctgtcaacggaccccaacatcgttgac
cgattaagttttgattgatttttccgtgtaaggcgtatctagtcagatcgtatagcctat
ccaataatccatcatctgtgcgtagatcacatcgtacactttttaattctttatagaaga
gcgacagacatctggagcaattacagacagcaatttctttattctctacagatgtaagat
acttgaagacattcctatgatgatgcagaattttggataacacggtattgatggtatctg
ttaccataattcctttgactgatagtgtcagagcacaagatttccaatctttgacaattt
ttagcaccattatctttgttttgatatctatatcagacagcatggtgcgtctgacaacac
agggattaagacggaaagatgaaatgattctctcaacatcttcaatgatacttgctattt
tttctggcattatctatatgtgcgagaatatcctctagtggatctcaatgacatgggacc
taaaccttcttattctatcaccagattgcatggtgatttgtcttctttcttttatcataa
tgtaatctctaaattcatcggcaaattgtctatatctaaaatcataatatgagatgttta
cctctacaaatatctgttcgtccaatgttagagtatctacatcagttttgtattccaaat
taaacatggcaacggatttaattttatattcctctattaagtcctcgtcgataataacag
aatgtagataatcatttaatccatcgtacatggttggaagatgcttgttgacaaaatctt
taattgtcttgatgaaggtgggactatatctaacatcttgattaataaaatttataacat
tgtccataggatactttgtaactagttttatacacatctcttcatcggtaagtttagaca
gaatatcgtgaacaggtggtatattatattcatcagatatgaagaacaatgtccaaatct
atattgtttaatatattatatagatgtagcgtagctcctacaggaatatctttaactaag
tcaatgatttcatcaaccgttagatctattttaaagttaatcatataggccttgactaca
ttttcattaattaaccattccaagtcactgtgtgtaagaagattatattctatcataagc
ttgactacatttggtcccgataccattaaagaattcttatgatataaggaaacagctttt
aggtactcatctactctacaagaattttggagagccttaacgatatcagtgacgtttatt
atttaggaggaaaaaacctaacattgagaatgtcggagttaatagcttccagatacagtg
attttggcaatagtccgtgtaatccataatccagtaacacgagctggtgcttgctagaca
ccttttcaatgtttaatttttttgaaataagctttgataaagccttcctcgcaaattccg
gatacatgaacatgtcggcgacatgattaagtttttattatttttatattttctcaacaa
gttctcaataccccaatagatgatagaatatcacccaatgcgtccatgttgtctatttcc
aacaggtcgctatatccaccaatagaagtttttccaaaaaagattctaggaacagttcta
ccaccagtaatttgttcaaaatagtcacgcaattcattttcgggtttaaattctttaata
tcgacaatttcatacgctcctcttttgaaactaaacttatttagaatatccagtgcattt
ctacaaaaaggacatgtatacttgacaaaaattgtcactttgttattggccaacctttgt
tgtacaaattcctcggccattttaatatttaagtgatataaaactatctcgacttattta
actctttagttgagatatatggacgcagatagctatatgatagccaactacagaaggcaa
acgctataaaaaacataattacgacgagcatttataaatatttttattcagcattacttg
atatagtaatattaggcacagtcaaacattcaactactttcgatacattaactttctcat
tttctttaacaaattctgcaatatcttcgtaaaaagattcttgaaactttttagaatatc
tatcgactctagatgaaatagcgttcgtcaacatactatgttttgtatacataaaggcgc
ctattttaacagtttctagtgacaaaatgctagcgatcctaggatcctttaaaatcacat
agattgacgattcgtctctcttagtaactctagtaaaataatcatacaatctagtacgcg
aaataatattatccttgacttgaggagatctaaacaatctagttttgagaacatcgataa
gttcatcgggaatgacatacatactatctttaatagaactcttttcatccagttgaatgg
attcgtccttaaccaactgattaatgagatcttctattttatcattttccagatgatacg
tatgtccattaaagttaaattgtgtagcgcttctttttagtctagcagccaatactttaa
catcactaatatcgatatacaaaggagatgatttatcgatggcattaagaattcgttttt
cgacatctgtcaaaaccaattcctttttgcctgtatcgtccagtttgccattctttgtaa
agaaattattttctactagactattaataagactgataaggattcctccataattgcaca
atccaaactttttcacaaaactagactttacgagatctacaggaatgcgtacttcaggtt
ttttagcttgtgattttttcttttgcggacattttctagtgaccaactcatctaccattt
cattgattttagcagtgaaataagctttcaatgcacgggcactgatactattgaaaacga
gttgatcttcaaattccgccatttaagtttaccaaacaacttttaaatacaaatatatca
atagtagtagaataagaactataaaaaaaataataattaaccaataccaaccccaacaac
ctgtattattagttgatgtggtagttttctcatcacttagaacagatttaacaatttcta
taaagtctgtcaaatcatctttcggagaacccatatatacaccaaatatagcggcgtaca
acttatccatttatacattaaatattggcttttctttatcgctatcttcatcatattcat
catcaatatcaacaagtcccagattacgagccagatcttcttctacattttcagtcattg
atacacgttcactatctccagagagtccgataacgttagccaccacttctctatcaatga
ttagtttcttgagcgcgaaagtaatttttgtttctgttccggatctatagaagacgatag
gtgtgataattgccttggccaattgtctttctcttttactgagtgattctagttcacctt
ctatagatctgagaatggatgattctccagccgaaacatattctaccatggctccgttta
atttgttgatgaagatggattcatccttaaatgttttctctgtaatagtttccaccgaaa
gactatgcaaagaatttggaatgtgttccttgtgcttaatgtttccatagacagcttcta
gaagttgatacaacataggactagccgcggtaacttttatttttagaaagtatccatcgc
ttctatcttgtttagatttatttttataaagtttagtctctccttccaacataataaaag
tggaagtcatttgactagataaactatcagtaagttttatagagatagatgaacaattag
cgtattgagaagcatttagtgtgacgtattcgatacattttgcattagatttactaatcg
attttgcatactctataacacccgcacaagtctgtagagaatcagatgctgtaggtcttg
gtgaagtttcaactctcttcttaattaccttactcatgattaaacctaaataattgtact
ttgtaatataatgatatattttcactttctcatttgaaaataaaaatgtttgttaaccgc
tgcatgatgtacagatttcggaatcacaaaccactggtggttttattttatccttgtcca
atgtgaattgaatgggagcggatgcgggtttcgtacgtagatagtacatttccgttttta
gaccgagactccatccgtaaaaatgcatactcgttagtttgaaataactcggatctgcta
tatggatattcatagattgactttgatcgatgaaggctcccctgtctgcagccattttta
tgatcgtcttttgtgaaatttcccaaatagttttataaactcgcttaatatcttctggaa
ggtttgtattctaagtggatccaccatctgccataatcctattcttgatctcatcatttc
ataattttttctcggttaaaactctaaggagatgcggattaactacttgaaattctccag
acaatactctccgagtgtaaatattactggtatatggtttcaccgactcattattttcca
aaatttgagcagttgatgccgtcggcataggtgccaccaataaactatttctaagaccgt
atgttttgattttatcttttagaggtttccaattccaaagatctgacggtacaacattcc
aaagatcatattgtagaataccgttactggcgtacgatcttacatatgattcataaggtc
cttccttttcagctagttcacaactcgcatctaatgcaccgtaggtttcgaagatcttct
tatttagatcttgtgcttccaggctatcaaatggataatttaagagaataaacgcgtccg
ctaatccttgaacaccaataccgataggtctatgtctcttattagagatttcagcttttg
gaataggataataattaatatctataattttattgagatttctgacaattactttgacca
catcctttagtttgaaaaaatcaaattgtccatctattacaaacatgtttaacgcgacag
atgccagattacaaacggctacctcattagcatctgcatattgtattatttcagtgcaga
ggttactacacttaatggttcctaaattttgttgattactctttttgttacacgcatcct
tataaagaatgaacggagtaccagtttcaatctgagattctataatcgctttccagacga
ctcgagccttcatatagtcttgtatctcttttctctttcgtattgtatataatcgttcga
actcgtctccccaaacattgtttaatccagaacattcatccaaacacatcaacgaccact
ctccgtcatccttcactcgtttcataaagagatcaggaatccaaagagctataaataaat
ctctggttctatgtttctcgtttcctgtattctttttaaaatcgaggaacgccataatat
cagaatgccacggttccaagtatatggccataactcccggtcgtttgtttcctccctgat
ccatgtatctagcggtgttattataaactctcaacattggaataataccgtttgatatac
cattagtaccggagatatagcttccactggcacgaatattactaattgataaacctattc
cccctgccattttagagattaatgcgcatcgttttaacgtatcatagatgccctctatac
tatcatccatcatgttaagtaaaaaacatctagacatttggtgacgactagttctcgcat
taaataaggtaggagaagcgtgcgtaaaccatttttcagaaagtagattgtacgtctcaa
tagctaagtctatattccattgatgtatttttaccgcgacacgcattaacatgtgctgag
gtttttcaacgatcttgttgtttatttttaacaagtaggatttttccaaagttttaaaac
caaaatagttgtatgaaaagtttcgttcgtaaataataaccgaattgagtttatccttat
atttgttaactatatccatggtgatacttgaaataatcggagaatgtttcccatttttag
gattaacatagttgaataaatccttcatcacttcactaaatagttttttgtttccttgtg
tagatttgatacggctattctggcggctagaatggcataatccggatgttgtgtagtaca
agtggctgctatttcggctaccagagtgttcaattctaccgttgttactccattatatat
tccttgaataaccttcatagctattttaataggatctatatgatccgtgtttaagccata
acataattttctaatacgagacgtaattttatcaaacatgacattttccttgtatccatt
tcgtttaatgacaaacatttttgttggtgtaataaaaaaattatttaacttttcattaat
agggatttgacgtacgtagcgtacaaaatgattgttcctggtatatagataaagagtcct
atatatttgaaaatcgttacggctcgattaaactttaatgattgcattgtgaatatatca
ttaggatttaactccttgactatcagggcggcaccagaaatcaccatcaaaagcattaat
acagttatgcctatcgcagttagaacggttatagcatccaccatttatatctaaaaatta
gatcaaagaatatgtgacaaagtcctagttgtatattgagaattgacgaaacaatgtttc
ttacatattttttttttattagtaaccgacttaatagtaggaactggaaaactagacttg
attattctataagtatagatacccttccagataatgttctctttgataaaagttccagaa
aatgtagaattttttaaaaagttatcttttgctattaccaagattgtgtttagacgctta
ttattaatatgagtaatgaaatccacaccgcctctagatatcgcctttatttccacatta
gatggtaaatccaatagtgaaactatctttttaggaatgtatggactcgcgtttagagga
gtgaacgtcttgggcgtcggaaaggatgattcgtcaaacgaataaacaatttcacaaatg
gatgttaatgtattagtaggaaatttcttgacgctattggagttgaagattctaatggat
gatgttctacctatttcatccgataacatgttaatttccgacaccaacggttttaatatt
tcgatgatatacggtagtctctctttcggacttatatagcttattccacaatacgagtca
ttatatactccaaaaaacaaaataactagtataaaatctgtatcgaatgggaaaaacgaa
attatcgacataggtatagaatctggaacattgaacgtattaatacttaattctttttct
gtggtaagtaccgataggttattgacattgtatggttttaaatattctataacttgagac
ttgatagatattagtgatgaattgaaaattatttttatcaccacgtgtgtttcaggatcg
tcgtcgacgcccgtcaaccaaccgaacggagtaaaataaatatcattaatatatgctcta
aatattagtatttttattaatcctttgattatcatcttctcgtacgcgaatgattccatg
atcaagagtgatttgagaacatcctccggagtattaatgggcttagtaaacagtacatcg
ttgcaataataaaagttatccaagttaaaggatattatgcattcgtttaaagatatcacc
tcatctgacggagacaattttttggtaggttttagagactttgaagctacttgtttaaca
aagttattcatcgtcgtttactattctatttaattttgtagttaatttatcacatatcac
attaattgactttttggtccacttttccatacgtttatattcttttaatcctgcgttatc
cgtttccgttatatccagtgatagatcgtgcaagttaaatagaatgctcttaaataatgt
cattttcttatccgctaaaaatttaaagaatgtataaacctttttcagagatttgaaact
cttaggtggtgtcctagtacacaatatcataaacaaactaataaacattccacattcaga
ttccaacagctgattaacttctacattaatacagcctattttcgctccaaatgtacattc
gaaaaatctgaataaaacatcaatgtcgcaatttgtattatccaatacagaatgtttgtg
attcgtgttaaaaccatcggagaaggaatagaaataaaaattattatagtggtggaattc
agttggaatattgcctccggagtcataaaaggatactaaacattgttttttatcataaat
tacacatttccaatgagacaaataacaaaatccaaacattacaaatctagaggtagaact
tttaattttgtctttaagtatatacgataagatatgtttattcataaacgcgtcaaattt
ttcatgaatcgctaaggagtttaagaatctcatgtcaaattgtcctatataatccacttc
ggatccataagcaaactgagagactaagttcttaatacttcgattgctcatccaggctcc
tctctcaggctctattttcatcttgacgacctttggattttcaccagtatgtattccttt
acgtgataaatcatcgattttcaaatccatttgtgagaagtctatcgccttagatacttt
ttcccgtagtcgaggtttaaaaaaatacgctaacggtatactagtaggtaactcaaaaac
atcatatatagaatggtaacgcgtctttaactcgtcggttaactctttcttttgatcgag
ttcgtcgctactattgggtctgctcaggtgccccaactctactagttccaacatcatacc
gataggaatacaagacactttgccagcggttgtagatttatcatatttttccactacata
tccgttacaatttgttaaaaatttagatacatctatattgctacataatccagctagtga
atatatatgacataataaattggtaaatcctagttctggtattttactaattactaaatc
tgtatatctttccatttatcatggaaaagaatttaccagatatcttcttttttccaaact
gcgttaatgtattctcttacaaatattcacaagatgaattcagtaatatgagtaaaacgg
aacgtgatagtttctcattggccgtgtttccagttataaaacatagatggcataacgcac
acgttgtaaaacataaaggaatatacaaagttagtacagaagcacgtggaaaaaaagtat
ctcctccatcactaggaaaacccgcacacataaacctaaccacgaaacaatatatataca
gtgaacacacaataagctttgaatgttatagttttctaaaatgtataacaaatacagaaa
tcaattcgtttgatgagtatatattaagaggactattagaagctggtaatagtttacaga
tattttccaattccgtaggtaaacgaacagatactataggtgtactagggaataagtatc
catttagcaaaattccattggcctcattaactcctaaagcacaacgagagatatttttag
cgtggatttctcatagacctgtagttttaactggaggaaccggagtgggtaagacgtcac
aggtacccaagttattgctttggtttaattatttatttggtggattctttactctagata
aaatcactaactttcacgaaagaccagtcattctatctcttcctaggatagctttagtta
gattgcatagcaataccattttaaaatcattgggatttaaggtactagatggatctccta
tttctttacggtacggatctataccggaagaattaataaacaaacaaccaaaaaaatatg
gaattgtattttctacccataagttatctctaacaaaactatttagttatggcactctta
ttatagacgaagttcatgagcatgatcaaataggagatattattatagcagtagcgagaa
agcatcatacgaaaatagattctatgtttttaatgactgccacattagaggatgaccgag
aacggctaaaagtatttttacctaatcccgcatttatacatattcctggaaatacactgt
ttaaaattagcgaggtatttattcataataagataaatccatcttccagaatggcataca
tagaagaagaaaagagaaatttagttactgctatacagatgtatactcctcctgatggat
catccggtatagtctttgtggcatccgttgcacagtgtcacgaatataaatcatatttag
aaaaaagattaccgtatgatatgtatattattcatggtaaggtcttagatatagacgaaa
tattagaaaaagtgtattcatcacctaatgtatcgataattatttctactccttatttgg
aatccagcgttactatacgcaatgttacacacatttatgatatgggtagagtttttgttc
ccgctccttttggaggatcgcaagaatttatttctaaatctatgagagatcaacgaaaag
gaagagtaggaagagttaatcctgggacatacgtatatttctatgatctgtcttatatga
agtctatacagcgaatagattcagaatttctacataattatatattgtacgctaataagt
ttaatctaacactccccgaagatttgtttataatccctacaaatttggatattctatggc
gcacaaaggaatatatagactcgttcgatattagtacagaaacatggaataaattattat
ccaattattatatgaagatgatagagtatgctaaactttatgtactaagtcctattctcg
ctgaggagttggataattttgagaggacgggagaattaactagtattgtacaagaagcca
ttttatctctaaatttacgaattaagattttaaattttaaacataaagatgatgatacgt
atatacacttttgtaaaatattattcggtgtctataacggaacaaacgctactatatatt
atcatagacctctaacgggatatatgaatatgatttcagatactatatttgttcctgtag
ataataactaaaattaaactctaatgaccacatctttttttaaagatgaaaaattttcta
catctccttttgtagacacaactaaacattttgcagaaaaaagtttattattgtttagat
aatcgtatacttcatcagtgtagatagtaaatgtgaacaaataaaaggtattcttactca
atagattggtaaattccatagaatatattagtcctttcttcttgagatcccacatcattt
caaccagagacgttttatccaatgatttacctcgtactataccacatacaaaactagatt
ttgcagtgacgttgtacctggtattcctaccaaacaaaattttacttttagttcttttag
aaaattctaaggtagaatctctatttgccaatatgtcatctatggaattaccactagcaa
aaaatgatagaaatatatattgatacatcgcagctggttttgatctactatactttaaaa
acgaatcagattccataattgcctgtatatcatcagctgaaaaactatgttttacacgta
ttccttcggcatttctttttaatgatatatcttgtttagacaatgataaagttatcatgt
ccatgagagacgcgtctccgtatcgtataaatatttcattagatgttagacgcttcatta
ggggtatacttctataaggtttcttaattagtccatcatttgttgcgtcaagaactacta
tcggatgttgttgggtatctctagtgttacacatggccttactaaagtttgggtaaataa
ctatgatatctctattaattatagatgcatatatttcatttgtcaaggatattagtatcg
acttgctatcgtcattaatacgtgtaatgtaatcatataaatcatgcgatagccaaggaa
aatttaaatagatgttcatcatataatcgtcgctataattcatattaatacgttgacatt
gactaatttgtaatatagcctcgccacgaagaaagctctcgtattcagtttcatcgataa
aggataccgttaaatataactggttgccgatagtctcatagtctattaagtggtaagttt
cgtacaaatacagaatccctaaaatattatctaatgttggattaatctttaccataactg
tataaaatggagacggagtcataactattttaccgtttgtacttactggaatagacgaag
gaataatctccggacatgctggtaaagacccaaatgtctgtttgaagaaatccaatgttc
caggtcctaatctcttaacaaaaattacaatattcgatcccgatatcctttgcattctat
ttaccagcatatcacgaactatattaagattatctatcatgtctattctcccaccgttat
ataaatcgcctccgctaagaaacgttagtatatccatacaatggaatacttcatttctaa
aatagtattcgttttctaattctttaatgtgaaatcgtatactagaaagggaaaaattat
ctttgagttttccgttagaaaaaaaccacgaaactaatgttctgattgcgtccgattccg
ttgctgaattaatggatttacaccaaaaactcatataacttctagatgtagaagcattcg
ctaaaaaattagtagaatcaaaggatataagtagatgttccaacaagtgagcaattccca
agatttcatctatatcattttcgaatccgaaattagaaattcccaagtagatatcctttt
tcatccgatcattgatgaaaatacgaactttattcggtaagacaatcatttactaaggag
taaaataggaagtaatgttcgtatgtcgttatcatcgtataaattaaaggtgtgtttttt
accattaagtgacattataattttaccaatattggaattataatataggtgtatttgcgc
actcgcgacggttgatgcatcggtaaatatagctgtatctaatgttctagtcggtatttc
atcatttcgctgtctaataatagcgttttctctatctgtttccattacagctgcctgaag
tttattggtcggataatatgtaaaataataagaaatacatacgaataacaaaaataaaat
aagatataataaagatgccatttagagatctaattttgtttaacttgtccaaattcctac
ttacagaagataaggaatcgttggagttagtgtcttccttatgtaggggatttgaaatat
cttataatgacttaataacttactttccagataggaaataccataaatatatttctaaag
tatttgaacatgtagatttatcggaggaattaagtatggaattccatgatacaactttgc
gagatttagtttatcttagattgtacaagtattccaagtgtatacggccgtgttataaat
taggagataatctaaaaggcatagttgttataaaggacagaaatatatatattagagaag
caaatgatgacttgatagaatatctcctcaaggaatacactcctcagatttatacatatt
ctaatgagcgagttcccatagctggttcaaaattaattctttgtggattttctcaagtta
catttatggcgtatacaacgtctcatataacaacaaataaaaaggtagatgttctcgttt
ccaaaaaatgtatagatgaactagtcgatccaataaattatcaaatacttcaaaatttat
ttgataaaggaagcggaacaataaacaaaatactcaggaagatattttattcggtaaccg
gtggccaaactccataatttgctttttctatttcggattttagaatttccaaattcacca
gcgatttatctgttttggtgaaatccaaggatttattaatgtccacaaatgccatttgtt
ttgtctgtggattgtatttgaaaatggaaacgatgtagttagatagatgcgctgcgaagt
ttcctattagggttccgcgcttcacgtcacccagcatacttgaatcaccatcctttaaaa
aaaatgataagatatcaacatggagtatatcatactcggattttaattcttctactgact
cactgacattttcacaaatactacaatacggtttaccgaaaataatcaatacgttcttca
tttatgggtatcaaaaacttaaaatcgttactgctggaaaataaatcactgacgatatta
gatgataatttatacaaagtatacaatggaatatttgtggatacaatgagtatttatata
gccgtcgccaattgtgtcagaaacttagaagagttaactacggtattcataaaatacgta
aacggatgggtaaaaaagggagggcatgtaaccctttttatcgatagaggaagtataaaa
attaaacaagacgttagagacaagagacgtaaatattctaaattaaccaaggacagaaaa
atgttagaattagaaaagtgtacatccgaaatacaaaatgttaccggatttatggaagaa
gaaataaaggcagaaatgcaattaaaaatcgataaacttacatttcaaatatatttatct
gattctgataacataaaaatatcattgaatgagatactaacacatttcaacaataatgag
aatgttacattattttattgtgatgaacgagacgcagaattcgttatgtgtctcgaggct
aaaacacatttctctaccacaggagaatggccgttgataataagtaccgatcaggatact
atgctatttgcatctgctgataatcatcctaagatgataaaaaacttaactcaactgttt
aaatatgttccatctgcagaggataactatttagcaaaattaacggcgttagtgaatgga
tgtgatttctttcctggactctatggggcatctataacacccaccaacttaaacaaaata
caattgtttagtgattttacaatcgataatatagtcactagtttggcaattaaaaattat
tatagaaagactaactctaccgtagacgtgcgtaatattgttacgtttataaacgattac
gctaatttagacgatgtctactcgtatattcctccttgtcaatgcactgttcaagaattt
atattttccgcattagatgaaaaatggaacaattttaaatcatcttatttagagaccgtt
ccgttaccctgtcaattaatgtacgcgttagaaccacgtaaggagattgatgtttcagaa
gttaaaactttatcatcttatatagatttcgaaaatactaaatcagatatcgatgttata
aaatctatatcctcgatcttcggatattctaacgaaaactgtaacacgatagtattcggc
atctataaggataatttactactgagtataaataattcattttactttaacgatagtctg
ttaataaccaatactaaaagtgataatataataaatataggttactagattaaaaatggt
gttccaactcgtgtgctctacatgcggtaaagatatttctcacgaacgatataaattgat
tatacgaaaaaaatcattaaaggatgtactcgtcagtgtaaagaacgaatgttgtaggtt
aaaattatctacacaaatagaacctcaacgtaacttaacagtgcaacctctattggatat
aaactaatggatccggttaattttatcaagacatatgcgcctagaggttctattattttt
attaattataccatgtcattaacaagtcatttgaatccatcgatagaaaaacatgtgggt
atttattatggtacgttattatcggaacacttggtagttgaatcaacatatagaaaagga
gttcgaatagtcccattggatagtttttttgaaggatatcttagtgcaaaagtatacatg
ttagagaatattcaagttatgaaaatagcagctaatacgtcgttaactttactaggtatt
ccatatggatttggtcatgatagaatgtattgttttaaattggtagctgactgttataaa
aatgccggtgttgaaacatcgtctaaacgaatattaggtaaagatatttttctgagccaa
aacttcacagacgataatagatggataaagatatatgattctaataatttaacattttgg
caaattgattaccttaaagggtgagttaatatgcataactactcctccgttgttttttcc
ctcgttctttttcttaacgttgtttgccatcactctcataatgtaaagatattctaaaat
ggtaaacttttgcatatcggacgcagaaattggtataaatgttgtaattgtattatttcc
cgtcaatggactagtcacagctccatcagttttatatcctttagagtatttctcactcgt
gtctaacattctagagcattccatgatctgtttatcgttgatattggccggaaagataga
ttttttattttttattatattactattggcaattgtagatataacttctggtaaatattt
ttctaccttttcaatctcttctattttcaagccggctatatattctgctatattgttgct
agtatcaataccttttctggctaagaagtcatatgtggtattcactatatcagttttaac
tggtagttccattagcctttccacttctgcagaataatcagaaattggttctttaccaga
aaatccagctactataataggctcaccgatgatcattggcaaaatcctatattgtaccag
attaatgagagcatatttcatttccaataattctgctagttcttgagacattgatttatt
tgatgaatctagttggttctctagatactctaccatttctgccgcatacaataacttgtt
agataaaatcagggttatcaaagtgtttagcgtggctagaatagtgggcttgcatgtatt
aaagaatgcggtagtatgagtaaaccgttttaacgaattatatagtctccagaaatctgt
ggcgttacatacatgagccgaatgacatcgaagattgtccaatatttttaatagctgctc
tttgtccattatttctatatttgactcgcaacaattgtaaataccattaatcactgattc
ctttttcgatgccggacaatagcacaattgtttagctttggactctatgtattcagaatt
aatagatatatctcttaatacagattgcactatacattttgaaactatgtcaaaaattgt
agaacgacgctgttctgcagccatttaactttaaataatttacaaaaatttaaaatgagc
atccgtataaaaatcgataaactgcgccaaattgtggcatatttttcagagttcagtgaa
gaagtgtctataaatgtagactcgacggatgagttaatgtatatttttgccgccttgggt
ggatctgtaaacatttgggccattatacctctcagtgcatcagtgttctaccgcggagcc
gaaaatattgtgtttaatcttccggtgtccaaggtaaaatcgtgtttgtgtagttttcac
aatgatgccatcatagatatagaacctaatctggaaaataatctagtaaaactttctagt
tatcatgtagtaagtgtcgattgtaacaaggaactgatgcctattaggacagatactact
atttgtctaagtatagatcaaaagaaatcttacgtgtttaattttcacaagtatgaagaa
aaatgttgtggtagaaccgtcattcatttagaatggttgttgggctttatcaagtgtatt
agtcagcatcagcatttggctattatgtttaaagatgacaatattattatgaagactcct
ggtaatactgatgcgttttccagggaatattctatgactgaatgttctcaagaactacaa
aagttttctttcaaaatagctatctcgtctctcaacaaactacgaggattcaaaaagaga
gtcaatgtttttgaaactagaatcgtaatggataatgacgataacattttaggaatgttg
ttttcggatagagttcaatcctttaagatcaacatctttatggcgtttttagattaatac
tttcaatgagataaatatgggtggcggagtaagtgttgagctccctaaacgggatccgcc
tccgggagtacccactaatgagatgttattaaacgttgataaaatgcatgacgtgatagc
tcccgctaagcttttagaatatgtgcatataggaccactagcaaaagataaagaggataa
agtaaagaaaagatatccagagtttagattagttaacacaggacccggtggtctttcagc
attattaagacaatcgtataatggaaccgcacccaattgctgtcgcacttttaatcgtac
tcattattggaaaaaggatggaaagatatcagataagtatgaagagggtgcaatattaga
atcgtgttggccagacgttcacgacaccggaaaatgcgatgttgatttattcgactggtg
tcagggggatacgttcgatagaaacatatgccatcagtggatcggttcagcctttaatag
gagtaatagaactgtagagggtcaacaatcgttaataaatctgtataataagatgcaaac
attatgtagtaaagatgctagtgtaccaatatgcgaatcatttttgcattatttacgcgc
acacaatacagaagatagcaaagagatgatcgattatattctaagacaacagtctgcgga
ctttaaacagaaatatatgagatgtagttatcccactagagataagttagaagagtcatt
aaaatatgcggaacctcgagaatgttgggatccagagtgttcgaatgccaatgttaattt
cttactaacacgtaattataataatttaggactttgcaatattgtacgatgtaataccag
cgtgaacaacttacagatggataaaacttcctcattaagattgtcatgtggattaagcaa
tagtgatagattttctactgttcccgtcaatagagcaaaagtagttcaacataatattaa
acactcgttcgacctaaaattgcatttgatcagtttattatctctcttggtaatatggat
actaattgtagctatttaaatgggtgccgcagcaagcatacagacgacggtgaatacact
cagcgaacgtatctcgtctaaattagaacaagaagcgaatgctagtgctcaaacaaaatg
tgatatagaaatcggaaatttttatatccgacaaaaccatggatgtaacctcactgttaa
aaatatgtgctctgcggacgcggatgctcagttggatgctgtgttatcagccgctacaga
aacatatagtggattaacaccggaacaaaaagcatacgtaccagctatgtttactgctgc
gttaaacattcagacaagtgtaaacactgttgttagagattttgaaaattatgtgaaaca
gacttgtaattctagcgcggtcgtcgataacaaattaaagatacaaaacgtaatcataga
tgaatgttacggagccccaggatctccaacaaatttggaatttattaatacaggatctag
caaaggaaattgtgccattaaggcgttgatgcaattgactactaaggccactactcaaat
agcacctaaacaagttgctggtacaggagttcagttttatatgattgttatcggtgttat
aatattggcagcgttgtttatgtactatgccaagcgtatgctgttcacatccaccaatga
taaaatcaaacttattttagccaataaggaaaacgtccattggactacttacatggacac
attctttagaacttctccgatggttattgctaccacggatatgcaaaactgaaaatatat
tgataatattttaatagattaacatggaagttatcgctgatcgtctagacgatatagtga
aacaaaatatagcggatgaaaaatttgtagattttgttatacacggtctagagcatcaat
gtcctgctatacttcgaccattaattaggttgtttattgatatactattatttgttatag
taatttatatttttacggtacgtctagtaagtagaaattatcaaatgttgttggtggcgc
tagtcatcacattaactattttttattactttatactataatagtactagactgacttct
aacaaacatctcacctgccataaataaatgcttgatattaaagtcttctatttctaacac
tattccatctgtggaaaataatactctgacattatcgctaattgacacatcggtgagtga
tatgcctataaagtaataatcttctttgggcacatataccagtgtaccaggttctaacaa
cctatttactggtgctcctgtagcatactttttctttaccttgagaatatccatcgtttg
cttggtcaatagcgatatgtgattttttatcaaccactcaaaaaagtaattggagtgttc
atatcctctacgggctattgtctcatggccgtgtatgaaatttaagtaacacgactgtgg
tagatttgttctatagagccgattgccgcaaatagatagaactaccaatatgtctgtaca
aatgttaaacattaattgattaacagaaaaaacaatgttcgttctgggaatagaaaccag
attaaaacaaaattcgttagaatatatgccacgtttatacatggaatataaaataactac
agtttgaaaaataacagtatcatttaaacatttaacttgaggggttaatttcacaacttt
actgtttttgaactgttcaaaatatagcatcgatccatgagaaatacgtttagccgcctt
taatagaggaaatcctaccgcctttctggatctcaccaacgacgatagttctgaccagca
acttatttcttcatcatccacctgttttaacatataataggcaggagatagatatccgtc
attgcaatattccttttcgtaggcacacaatctaatattgataaaatctccattctcttc
tctgcatttattatcttgtctatcgttgaatctattttggtcattaaatctttcatttct
tcctggtatatttttatcacctcgtttggttggatttttgtctatattatcgtttgtaac
atcggtacgggtattcatttatcacaaaaaaaacttctctaaatgagtctactgctagaa
aaccttatcgaagaagataccatattttttgcaggaagtatatctgagtatgatgattta
caaatggttattgccggcgcaaaatccaaatttccaagatctatgctttctatttttaat
atagtacctagaacgatgtcaaaatatgagttagagttgattcataacgaaaatatcaca
ggagcaatgtttaccacaatgtataatataagaaacaatttgggtctaggagatgataaa
ctaactattgaagccattgaaaactatttcttggatcctaacaatgaagttatgcctctt
attattaataatacggatatgactgccgttattcctaaaaaaagtggtaggagaaagaat
aaaaacatggttatcttccgtcaaggatcatcacctatcttgtgcattttcgaaactcgt
aaaaagattaatatttataaagaaaatatggaatccgcatcaactgagtatacacctatc
ggagacaacaaggctttgatatctaaatatgcgggaattaatatcctgaatgtgtattct
ccttccacatccataagattgaatgccatttacggattcaccaataaaaataaactagag
aaacttagtactaataaggaactagaatcgtatagttctagccctcttcaagaacccatt
aggttaaatgattttctgggactattggaatgtattaaaaagaatattcctctaacagat
attccgacaaaggattgattactataaatggagaatgttcctaatgtatactttaatcct
gtgtttatagagcccacgtttaaacattctttattaagtgtttataaacacagattaata
gttttatttgaagtattcattgtattcattctaatatatgtattttttagatctgaatta
aatatgttcttcatgcctaaacgaaaaatacccgatcctattgatagattacgacgtgct
aatctagcgtgtgaagacgataagttaatgatctatggattaccatggatgacaactcaa
acatctgcgttatcaataaatagtaaaccgatagtgtataaagattgtgcaaagcttttg
cgatcaataaatggatcacaaccagtatctcttaacgatgttcttcgcagatgatgattc
attttttaagtatttggctagtcaagatgatgaatcttcattatctgatatattgcaaat
cactcaatatctagactttctgttattattattgatccaatcaaaaaataaattagaagc
cgtgggtcattgttatgaatctctttcagaggaatacagacaattgacaaaattcacaga
ctttcaagattttaaaaaactgtttaacaaggtccctattgttacagatggaagggtcaa
acttaataaaggatatttgttcgactttgtgattagtttgatgcgattcaaaaaagaatc
ctctctagctaccaccgcaatagatcctattagatacatagatcctcgtcgtgatatcgc
attttctaacgtgatggatatattaaagttgaataaagtgaacaataattattctttatt
gtcatcatgaacggcggacatattcagttgataatcggccccatgttttcaggtaaaagt
acagaattaattagacgagttagacgttatcaaatagctcaatataaatgcgtgactata
aaatattctaacgataatagatacggaacgggactatggacgcatgataagaataatttt
gaagcattggaagcaactaaactatgcgatgttttggaattaattacagatttctccgtg
ataggtatcgatgaaggacagttctttccagacattgttgaattctgtgagcgtatggca
aacgaagaaaaaatagttatagtagccgcactcgatgggacatttcaacgtaaaccgttt
aataatattttgaatcttattccattatctgaaatggtggtaaaactaactgctgtgtgt
atgaaatgctttaaggaggcttccttttctaaacgattgggtgaggaaaccgagatagag
ataataggaggtaatgatatgtatcaatcggtgtgtagaaagtgttacgtcggctcataa
tattatatttttatctaaaaaactaaaaataaacattgattaaattttaatataatactt
aaaaatggatgttgtgtcgttagataaaccgtttatgtattttgaggaaattgataatga
gttagattacgaaccagaaagtgcaaatgaggtcgcaaaaaaactaccgtatcaaggaca
gttaaaactattactaggagaattattttttcttagtaagttacagcgacacggtatatt
agatggtgccaccgtagtgtatataggatcggctcctggtacacatatacgttatttgag
agatcatttctataatttaggaatgattatcaaatggatgctaattgacggacgccatca
tgatcctattctaaatggattgcgtgatgtgactctagtgactcggttcgttgatgagga
atatctacgatccatcaaaaaacaactgcatccttctaagattattttaatttctgatgt
aagatccaaacgaggaggaaatgaacctagtacggcggatttactaagtaattacgctct
acaaaatgtcatgattagtattttaaaccccgtggcatctagtcttaaatggagatgccc
gtttccagatcaatggatcaaggacttttatatcccacacggtaataaaatgttacaacc
ttttgctccttcatattcagctgaaatgagattattaagtatttataccggtgagaacat
gagactgactcgagttaccaaattagacgctgtaaattatgaaaaaaagatgtactacct
taataagatcgtccgtaacaaagtagttgttaactttgattatcctaatcaggaatatga
ctattttcacatgtactttatgctgaggaccgtatactgcaataaaacatttcctactac
taaagcaaaggtactatttctacaacaatctatatttcgtttcttaaatattccaacaac
atcaactgaaaaagttagtcatgaaccaatacaacgtaaagtatctagcaaagattttat
gtctaaaaacagaaatagcaagagatccgtacgcagtaataaatagaaacgtactactga
gatatactaccgatatagagtataatgatttagttactttaataaccgttagacataaaa
ttgattctatgaaaactgtgtttcaggtatttaacgaatcatccataaattatactccgg
ttgatgatgattatggagaaccaatcattataacatcgtatcttcaaaaaggtcataaca
agtttcctgtaaattttctatacatagatgtggtaatatctgacttatttcctagctttg
ttagactagatactacagaaactaatatagttaatagtgtactacaaacaggtgatggta
aaaagactcttcgtcttcccaaaatgttagagacggaaatagttgtcaagattctctatc
gccctaatataccattaaaaattgttagatttttccgcaataacatggtaactggagtag
agatagccgatagatctgttatttcagtcgctgattaatcaattagtagagagatagaac
attattatatcttatatctgtttagaaaaatgctaatattaaaatagctaacgctagtaa
tccaatcggaagccatttgatatctataatagggtatctaatttcctgatttaaatagcg
gacagctatattctcggtagctactcgtttggaatcacaaacattatttacatctaattt
actatctgtaatggaaacgtttcccaatgaaatggtacaatccgatacattgcatcttgt
tatatttttttttaaagaggctggtaacaacgcatcgcttcgtttacatggctcgtacca
acaataatagggtaatcttgtatctattcctatccgtactatgcttttatcaggataaat
acatttacatcgtatatcgtctttgttagcatcacagaatgcataaatttgttcgtccgt
catgataaaaatttaaagtgtaaatataacttatttatagttgtaataaaaagggaaatt
tgattgtataccttcggttctttaaaagaaactgacttgataaaatggctgtaatctcta
aggttacgtatagtctatatgatcaaaaagagattaatgctacagatattatcattagtc
atgttaaaaatgacgacgatatcggtaccgttaaagatggtagactaggtgctatggatg
gggcattatgtaaaacttgtgggaaaacggaattggaatgtttcggtcactggggtaaag
taagtatttataaaactcatatagttaagcctgaatttatttcagaaattattcgtttac
tgaattatatatgtattcactgcggattattgcgttcacgagaaccgtattccgacgata
ttaacctaaaagagttatcgggacacgctcttaggagattaaaggataaaatattatcca
agaaaaagtcatgttggaacagtgaatgtatgcaaccgtatcaaaaaattactttttcaa
agaaaaaggtttgtttcgtcaacaagttggatgatattaacgttcctaattctctcatct
atcaaaagttaatttctattcatgaaaagttttggccattattagaaattcatcaatatc
cagctaacttattttatacagactactttcccatccctccgttgattattagaccggcta
ttagtttttggatagatagtatacccaaagaaaccaatgaattaacttacttattaggta
tgatcgttaagaattgtaacttgaatgctgatgaacaggttatccagaaggcggtaatag
aatacgatgatattaaaattatttctaataacactaccagtatcaatttatcatatatta
catccggcaaaaataatatgattagaagttatatcgtcgcccgacgaaaagatcagacgg
ctagatctgtaattggtcccagtacatctatcaccgttaatgaggtaggaatgcccgcat
atattagaaatacacttacagaaaagatatttgttaatgcctttacagtggataaagtta
aacaactattagcgtcaaaccaagttaaattttactttaataaacgattaaaccaattaa
caagaatacgccaaggaaagtttattaaaaataaaatacatttattgcctggtgattggg
tagaagtagctgttcaagaatatacaagtattatttttggaagacagccgtctctacata
gatacaacgtcatcgcttcatctatcagagctaccgaaggagatactatcaaaatatctc
ccggaattgccaactctcaaaatgctgattttgacggggatgaggaatggatgatattag
aacaaaatcctaaagctgtaattgaacaaagtattcttatgtatccgacaacgttactca
aacacgatattcatggagcccctgtttatggatctattcaagatgaaatcgtagcagcgt
attcattgtttaggatacaagatctttgtttagatgaagtattaaacatcttggggaaat
atggaagaaagttcgatcctaaaggtaaatgtaaattcagcggtaaagatatctatactt
acttgataggtgaaaagattaattatccgggtctcttaaaggatggtgagattattgcaa
acgacgtagatagtaattttgttgtggctatgaggcatctgtcattggctggactcttat
ccgatcataagtcgaacgtggaaggtatcaactttattatcaagtcatcttatgttttta
agagatatctatctatttacggttttggggtgacattcaaagatctgagaccaaattcga
cgttcactaataaattggaggccatcaacgtagaaaaaatagaacttatcaaagaagcat
acgccaaatatctcaaagatgtaagagacgggaaaatagttccattatctaaagctttag
aagcggactacgtggaatccatgttatccaacttgacaaattttaatatcagagagatag
aagaacatatgagacaaacgctgatagatgatccagataataacctcctgaaaatggcca
aagcgggttataaagtaaatcctacagaactaatgtatattctaggtacgtatggacaac
agaggattgatggtgaaccagcagagactcgagtattgggtagagttttaccttactatc
ttccagactctaaggatccagaaggaagaggttatattcttaattctttaacaaaaggat
taacaggttctcaatattacttttcgatgctggttgcaagatctcaatctactgatatcg
tctgtgaaacatcacgtaccggaacactggctagaaaaatcattaaaaagatggaggata
tggtggtcgacggatacggacaagtagttataggtaatacgctcatcaagtacgccgcca
attataccaaaattctaggctcagtatgtaaacctgtagatcttatctatccagatgagt
ccatgacttggtatttggaaattagtgctctgtggaataaaataaaacagggattcgttt
actctcagaaacagaaacttgcaaaaaagacattggcgccgtttaatttcctagtattcg
tcaaacccaccactgaggataatgctattaaggttaaggatctgtacgatatgattcata
acgtcattgatgatgtgaaagagaaatacttctttacggtatctaatatagattttatgg
agtatatattcttgacgcatcttaatccttctagaattagaattacaaaagaaacggcta
tcactatctttgaaaagttctatgaaaaactcaattatactctaggtggtggaactccta
ttggaattatttctgcacaggtattgtctgagaagtttacacaacaagccctgtccagtt
ttcacactactgaaaaaagtggtgccgtcaaacaaaaacttggtttcaacgagtttaata
acttgactaatttgagtaagaataagaccgaaattatcactctggtatccgatgatatct
ctaaacttcaatctgttaagattaatttcgaatttgtatgtttgggagaattaaatccaa
acatcactcttcgaaaagaaacagataaatatgtagtagatataatagttaatagattat
acatcaagagagcagaaataaccgaattagtcgtcgaatatatgattgaacgatttatct
cctttagcgtcattgtaaaggaatggggtatggagacattcattgaggacgaggataata
ttagatttactgtctatctaaatttcgttgaaccagaggaattgaatcttagtaagttta
tgatggttcttccgggggcagccaacaagggaaagattagtaaattcaagattcctatct
ctgactatacgggatatgacgacttcaatcaaacaaaaaagctcaataagatgactgtag
aactcatgaatctaaaagaattgggttctttcgatttggagaacgtcaacgtgtatcctg
gagtatggaatacatacgatatcttcggtatcgaggccgctcgtgaatacttgtgcgaag
ccatgttaaacacctatggagaagggttcgattatctgtatcagccttgtgatcttctcg
ctagtttactatgtgctagttacgaaccagaatcagttaataaattcaagttcggtgcag
ctagtactcttaagagagctacgttcggagacaataaagcattgttaaacgcggctcttc
ataaaaagtcagaacctattaacgataatagtagctgccacttttttagcaaggtcccta
atataggaactggatattacaaatactttatcgacttgggtcttctcatgagaatggaaa
ggaaactatctgataagatatcttctcaaaagatcaaggaaatggaagaaacagaagact
tttaattcttatcaataacatatttttctatgatctgtcttttaaacgatggattttcca
caaatgcgcctctcaagtccctcatagaatgatacacgtataaaaaatatagcataggca
atgactccttatttttagacattagatatgccaaaatcatagccccgcttctatttactc
ccgcagcacaatgaaccaacacgggctcgtttcgttgatcacatttagataaaaaggcgg
ttacgtcgtcaaaatatttactaatatcggtagttgtatcatctaccaacggtatatgaa
taatattaatattagagttaggtaatgtatatttatccatcgtcaaatttaaaacatatt
tgaacttaacttcagatgatggtgcatccatagcatttttataatttcccaaatacacat
tattggttactcttgtcattatagtgggagatttggctttgtgcatatctccagttgaac
gtagtagtaagtatttatacaaacttttcttatccatttataacgtacaaatggataaaa
ctactttatcagtaaacgcatgtaatttagaatacgttagagaaaaggctatagtaggcg
tacaagcagccaaaacatcaacacttatattctttgttattatattggcaattagtgcgc
tattactctggtttcagacgtctgataatccagtctttaatgaattaacgagatatatgc
gaattaaaaatacggttaacgattggaaatcattaacggatagcaaaacaaaattagaaa
gtgatagaggtagacttctagccgctggtaaggatgatatattcgaattcaaatgtgtgg
atttcggcgcctattttatagctatgcgattggataagaaaacatatctgccgcaagcta
ttaggcgaggtactggagacgcgtggatggttaaaaaggcggcaaaggtcgatccatctg
ctcaacaattttgtcagtatttgataaaacacaagtctaataatgttattacttgtggta
atgagatgttaaatgaattaggttatagcggttattttatgtcaccgcattggtgttccg
attttagtaatatggaatagtttagataaatgcggtaacgaatgttcctgtaaggaacca
taacagcttagatttaacgttaaagatgagcataaacataataaacaaaattacaatcaa
acctataacattaatatcaaacaatccaaaaaatgaaatcagtggagtagtaaacgcgta
cataactcctggataacgtttagtagctgccgttcctattctagaccaaaaatttggttt
catgttttcaaagcggtgttctgcaacaagtcggggatcgtgttctacatatttggcggc
attatccagtatctgcctattgatcttcatttcgttttcaattctggctatttcaaaata
aaatcccgatgatagacctccagactttataatttcatctacgatgttcagcgccgtagt
aactctaataatataggctgataagctaacatcataccctcctgtatatgtgaatatggc
atgatttttgtccattacaagctcggttttaactttattgcctgtaataatttctctcat
ctgtaggatatctatttttttgtcatgcattgccttcaagacgggacgaagaaacgtaat
atcctcaataacgttatcgttttctacaataactacatattctacctttttattttctaa
ctcggtaaaaaaattagaatcccatagggctaaatgtctagcgatatttcttttcgtttc
ctctgtacacatagtgttacaaaaccctgaaaagaagtgagtatacttgtcatcatttct
aatgtttcctccagtccactgtataaacgcataatccttgtaatgatctggatcatcctt
gactaccacaacatctcttttttctggcataacttcgttgtccttcacatcatcgaactt
ctgatcattaatatgctcatgaacattaggaaatgtttctgatggaggtctatcaataac
tggcacaacaataacaggagttttcgccgccgccatttagttattgaaattaatcatata
caactctctaatacgagttatattttcgtctatccattgtttcacatttacatatttcga
caaaaagatataaaatgcgtattccaatgcttctctgtttaatgaattactaaaatatac
aaacacgtcactgtctggcaataaatgatatcttagaatattgtaacaatttattttgta
ttgcacatgttcgtgatctatgagttcttcttcgaatggcataggatctccgaatctgaa
aacgtataaataggagttagaataataatatttgagagtattggtaatatataaactctt
tagcggtataattagtttttttctctcgatttctatttttagatgtgatggaaaaatgac
taattttgtagcattagtatcatgaactctaatcaaaatcttaatatcttcgtcacacgt
tagctctttgaagtttttaagagatgcatcagttggttctacagatggagtaggtgcaac
aattttttgttctacacatgtatgtactggagccattgttttaactataatggtgcttgt
atcgaaaaactttaatgcagatagcggaagctcttcgccgcgactttctacatcgtaatt
gggttctaacgccgatctctgaatggatactagttttctaagttctaatgtgattctctg
aaaatgtaaatccaattcctccggcattatagatgtgtatacatcggtaaataaaactat
agtatccaacgatcccttctcgcaaattctagtcttaaccaagaaatcgtatataaccac
ggagatggcgtatttaagagtggattcttctaccgttttgttcttggatgtcatatagga
aactataaagtccgcactactgttaagaatgattactaacgcaactatatagttcaaatt
aagcattttggaaacataaaataactctgtagacgatacttgactttcgaataagtttgc
agacaaacgaagaaagaacagacctctcttaatttcagaagaaaactttttttcgtattc
ctgacgtctagagtttatatcaataagaaagttaagaattagtcggttaatgttgtattt
cattacccaagtttgagatttcataatattatcaaaagacatgataatattaaagataaa
gcgctgactatgaacgaaatagctatatggttcgctcaagaatatagtcttgttaaacgt
ggaaacgataactgtatttttaatcacgtcagcggcatctaaattaaatataggtatatt
tattccacacactctacaatatgccacaccatcttcataataaataaattcgttagcaaa
attattaattttagtgaaatagttagcgtcaactttcatagcttccttcaatctaatttg
atgctcacacggtgcgaattccactctaacatcccttttccatgcctcaggttcatcgat
ctctataatatctagttttttgcgtttcacaaacacaggctcgtctctcgcgatgagatc
tgtatagtaactatgtaaatgataactagatagaaagatgtagctatatagatgacgatc
ctttaagagaggtataataactttaccccaatcagatagactgttgttatggtcttcgga
aaaagaatttttataaatttttccagtattttccaaatatacgtacttaacatctaaaaa
atccttaatgataataggaatggataatccgtctattttataaagaaatacatatcgcac
attatacttttttttggaaatgggaataccgatgtgtctacataaatatgcaaagtctaa
atattttttagagaatcttagttggtccaaattcttttccaagtacggtaatagattttt
catattgaacggtatcttcttaatctctggttctagttccgcattaaatgatgaaactaa
gtcactatttttataactaacgattacatcacctctatcatcatttaccagaatactgat
cttcttttgtcgtaaatacatgtctaatgtgttaaaaaaaagatcatacaagttatacgt
catttcatctgtggtattcttgtcattgaaggataaactcgtactaatctcttctttaac
agcctgttcaaatttatatcctatatacgaaaaaatagcaaccagtgtttgatcatccgc
gtcaatattctgttctatcgtagtgtataacaatcgtatatcttcttctgtgatagtcga
tacgttataaaggttgataacgaaaatatttttatttcgtgaaataaagtcatcgtagga
ttttggacttatattcgcgtctagtagatatgcttttatttttggaatgatctcaattag
aatagtctctttagagtccatttaaagttacaaacaactaggaaattggtttatgatgta
taatttttttagtttttatagattctttattctatacttaaaaaatgaaaataaatacaa
aggttcttgagggttgtgttaattgaaagcgagaaataatcataaattatttcattatcg
cgatatccgttaagtttgtatcgtaatggcgtggtcaattacaaataaagcggatactag
tagcttcacaaagatggctgaaatcagagctcatctaaaaaatagcgctgaaaataaaga
taaaaacgaggatattttcccggaagatgtaataattccatctactaagcccaaaaccaa
acgagccactactcgtaaaccagcggctactaaaagatcaaccaaaaaggaggaagtgga
agaagaagtagttatagaggaatatcatcaaacaactgaaaaaaattctccatctcctgg
agtcggcgacattgtagaaagcgtggctgctgtagagctcgatgatagcgacggggatga
tgaacctatggtacaagttgaagctaaagtaaatcatagtgctagaagcgatctttctga
cctaaaggtggctaccgacaatatcgttaaagatcttaagaaaattattactagaatctc
tgcagtatcgacggttctagaggatgttcaagcagctggtatctctagacaatttacttc
tataactaaagctattacaacactatctgatctagtcaccgagggaaaatctaaagttgt
tcgtaaaaaagttaaaacttgtaagaagtaaatgcgtgcacttttttataaagatggtaa
actctttaccgataataattttttaaatcctgtatcagatgataatccagcgtatgaggt
tttgcaacatgttaaaattcctactcatttaacagatgtagtagtatatgaacaaacgtg
ggaagaggcattaactagattaatttttgtgggaagcgattcaaaaggacgtagacaata
cttttacggaaaaatgcatgtacaaaatcgcaacgctaaaagagatcgtatttttgttag
agtatataacgttatgaaacgaattaattgttttataaacaaaaatataaagaaatcgtc
cacagattccaattatcagttggcggtttttatgttaatggaaactatgttttttattag
atttggtaaaatgaaatatcttaaggagaatgaaacagtagggttattaacactaaaaaa
taaacacatagaaataagtcccgatgaaatagttatcaagtttgtaggaaaggacaaagt
ttcacatgaatttgttgttcataagtctaatagactatataagccgctattgaaactgac
ggatgattctagtcccgaagaatttctgttcaacaaactaagtgaacgaaaggtatatga
atgtatcaaacagtttggtattagaatcaaggatctccgaacgtatggagtcaattatac
gtttttatataatttttggacaaatgtaaagtccatatctcctcttccgtcaccaaaaaa
gttaatagcattaactatcaaacaaactgctgaagttgtaggtcatactccatcaatttc
aaaaagagcttatatggcaacgactattttagaaatggtaaaggataaaaattttttaga
tgtagtatctaaaactacgttcgatgaattcctatctatagtcgtagatcacgttaaatc
atctacggatggatgatatagatctttacacaaataattacaagaccgataaatggaaat
ggataagcgtataaaatctctcgcaatgaccgctttctttggggagctaagcacattgga
tattatggcattgataatgtctatatttaaacgccatccaaacaataccattttttcagt
ggataaggatggtcagtttatgattgatttcgaatacgataattataaggcttctcaata
tttggatctgaccctcactccgatatttggagatgaatgcaagactcacgcatcgagtat
agccgaacaattggcgtgtgcggatattattaaagaggatattagcgaatacatcaaaac
tactccccgtcttaaacgatttataaaaaaataccgcaatagatcagatactcgcatcag
tcgagatacagaaaagcttaaaatagctctagctaaaggcatagattacgaatatataaa
agacgcttgttaataagtaaatgaaaaaaaatagtcgtttataataaaacacaatggatg
ccaacatagtatcatcttctactattgcaacgtatatagacgctttagcgaagaatgctt
cagaattagaacagaggtctaccgcatacgaaataaataatgaattggaactagtattta
ttaagccgccattaattactttgacaaatgtagtgaatatctctacgattcaggaatcgt
ttattcgatttaccgttactaataaggaaggtgttaaaattagaactaagattccattat
ctaaggtacatggtctagatgtaaaaaatgtacagttagtagatgctatagataacatag
tttgggaaaagaaatcattagtgacggaaaatcgtcttcacaaagaatgcttgttgagac
tatcgacagaggaacgtcatatatttttggattacaaaaaatatggatcctctatccgac
tagaattagtcaatcttattcaagcaaaaacaaaaaactttacgatagactttaagctaa
aatattttctaggatccggtgcccagtctaaaagttctttattacacgctattaatcatc
caaagtcaaggcctaatacatctctggaaatagaattcacacctagagacaatgaaaaag
ttccatatgatgaactaataaaggaattgacgactctatcacgtcatatatttatggctt
ctccagagaatgtaattctttctccgcctattaacgcgcctataaaaacctttatgttgc
ctaaacaagatatagtaggtttggatctggaaaatctatatgccgtaactaagactgacg
gcattcctataactatcagagttacatcaaacgggttgtattgttattttacacatcttg
gttatattattagatatcctgttaagagaataatagattccgaagtagtagtctttggtg
aggcagttaaggataagaactggaccgtatatctcattaagctaatagagccgaatgcaa
tcaatgatagactagaagaaagtaagtatgttgaatctaaactagtggatatttgtgatc
ggatagtattcaagtcaaagaaatatgaaggtccgtttactacaactagtgaagtcgtcg
atatgttatctacatatttaccaaagcaaccagaaggtgttattttgttctattcaaagg
gacctaaatctaacattgattttaaaattaaaaaggaaaatactatagaccaaactgcaa
atgtagtatttaggtacatgtccagtgaaccaattatctttggagaatcgtctatctttg
tagagtataagaaatttagcaacgataaaggctttcctaaagaatatggttctggtaaga
ttgtgttatataacggcgttaattatctaaataatatctattgtttggaatatattaata
cacataatgaagtgggtattaagtccgtggttgtacctattaagtttatagcagaattct
tagttaatggagaaatacttaaacctagaattgataaaaccatgaaatatattaactcag
aagattattatggaaatcaacataatatcatagtcgaacatttaagagatcaaagcatca
aaataggagatatctttaacgaggataaactatcggatgtgggacatcaatacgccaata
atgataaatttagattaaatccagaagttagttattttacgaataaacgaactagaggac
cgttgggaattttatcaaactacgtcaagactcttcttatttctatgtattgttccaaaa
catttttagacgattccaacaaacgaaaggtattggcgattgattttggaaacggtgctg
acctggaaaaatacttttatggagagattgcgttattggtagcgacggatccggatgctg
atgctatagctagaggaaatgaaagatacaacaaattaaactctggaattaaaaccaagt
actacaaatttgactacattcaggaaactattcgatccgatacatttgtctctagtgtca
gagaagtattctattttggaaagtttaatatcatcgactggcagtttgctatccattatt
cttttcatccgagacattatgctaccgtcatgaataacttatccgaactaactgcttctg
gaggcaaggtattaatcactaccatggacggagacaaattatcaaaattaacagataaaa
agacttttataattcataagaatttacctagtagcgaaaactatatgtctgtagaaaaaa
tagctgatgatagaatagtggtatataatccatcaacaatgtctactccaatgactgaat
acattatcaaaaagaacgatatagtcagagtgtttaacgaatacggatttgttcttgtag
ataacgttgatttcgctacaattatagaacgaagtaaaaagtttattaatggcgcatcta
caatggaagatagaccgtctacaaaaaactttttcgaactaaatagaggagccattaaat
gtgaaggtttagatgtcgaagacttacttagttactatgttgtttatgtcttttctaagc
ggtaaataataatatggtatgggttctgatatccccgttctaaatgcattaaataattcc
aatagagcgatttttgttcctataggaccttccaactgtggatactctgtattgttaata
gatatattaatacttttgtcgggtaacagaggttctacgtcttctaaaaataaaagtttg
ataacatctggcctgttcataaataaaaacttggcgattctatatatactcttattatca
aatctagccattgtcttatagatgtgagctactgtaggtgtaccatttgattttctttct
aatactatatatttctctcgaagaagttcttgcacatcatctgggaataaaatactactg
ttgagtaaatcagttattttttttatatcgatattgatggacatttttatagttaaggat
aataagtatcccaaagtcgataacgacgataacgaagtatttatacttttaggaaatcac
aatgactttatcagattaaaattaacaaaattaaaggagcatgtatttttttctgaatat
attgtgactccagatacatatggatctttatgcgtcgaattaaatgggtctagttttcag
cacggtggtagatatatagaggtggaggaatttatagatgctggaagacaagttagatgg
tgttctatatccaatcatatatctgaagatatgcacactgataaatttgtcatttatgat
atatacacttttgacgctttcaagaataaacgattggtattcgtacaggtacctccgtcg
ttaggagatgatagtcatttgactaacccgttattgtcaccgtattatcgtaatttagta
gccagacaaatggtcaataatatgatttttaatcaagattcatttttaaaatatttatta
gaacatctgattagaagccactatagagtttctaaacatataacaatagttagatacaag
gataccaaagaattaaatctaacgagaatatgttataatagagataagtttaaggcgttt
gtattcgcttggtttaacggcgtttcggaaaatgaaaaggtactagatacgtataaaaag
gtatctaatttgatataatgaatttggtgactgtatcacacgcaccatatactattactt
atcataatgattgggaaccagttatgagtcaattggtagagttttataacgaagtagcca
gttggctgctacgagacgagacgtcgcctattcctgataagttctttatacagttgaaac
aaccgcttagaaataaacgagtatgtgtgtgcggtatagatccgtatccgaaagatggaa
ctggtgtaccgttcgaatcaccaaattttacaaaaaaatcaattaaggagatagcttcat
ctatatctagattaaccggagtaattgattataaaggttataaccttaatataatagacg
gggttataccctggaattattacttaagttgtaaattaggagaaacaaaaagtcacgcga
tttactgggataaaatttctaagttactgctgcagcatataactaaacacgttagtgttc
tttattgtttgggtaaaacagatttctcgaatatacgggccaagttagaatccccggtaa
ctaccatagtcggatatcatccagcggctagagaccgccaattcgagaaagatagatcat
ttgaaattatcaacgttttactggaattagacaacaaggcacctataaattgggctcaag
ggtttatttattaatgctttagtgaaattttaacttgtgttctaaatggatgcaactatt
agaggtaatgatgttatctttgtccttaagactataggtgtcccatcagcatgtagacaa
aatgaagatccaagattcgtagaagcatttaaatgcgacgagttagaaagatatattgat
aataatccagaatgttcactatttgaaagtcttagggatgaggaagcatattctatagtc
agaattttcatggatgtagatttagacgcgtatctagacgaaatagattatttaacggcc
attcaagattttattatcgaggtgtcaaactgtgtagctagattcgcgtttacagaatgc
ggcgccattcatgaaaatgtaataaaatccatgagatctaatttttcattgactaagtct
acaaatagagataaaacaagttttcatattatctttttagatacgtataccactatggat
acattgatagctatgaaacgaacactattagaattaagtagatcatctgaaaatccacta
acaagatcgatagacactgccgtatataggagaaaaacaactcttcgggttgtaggtact
aggaaaaatccaaattgcgacactattcatgtaatgcaaccacctcatgataatatagaa
gattacctattcacttacgtggatatgaacaacaatagttattacttttctctacaacaa
cgattggaggatttagttcctgataagttatgggaaccagggtttatttcattcgaagac
gctataaaaagagtttcaaaaatattcattaattctataataaactttaatgatctcgat
gaaaataattttacaacggtaccactggtcatagattacgtaacaccttgtgcattatgt
aaaaaacgatcgcataaacatccgcatcaactatcgttggaaaatggtgctattagaatt
tacaaaactggtaatccacatagttgtaaagttaaaattgttccgttggatggtaataaa
ctgtttaatattgcacaaagaattttagacactaactctgttttattaaccgaacgagga
gaccatatagtttggattaataattcatggaaatttaacagcgaagaacccttgataaca
aaactaattttgtcaataagacatcaactacctaaggaatattcaagcgaattactctgt
ccaagaaaacgaaagactgtagaagctaacatacgagacatgttagtagattcagtggag
accgatacctatccggataaacttccgtttaaaaatggtgtattggacctggtagacgga
atgttttactctggagataatgctaaaaaatatacgtgtactgtatcaaccggatttaaa
tttgacgatacaaagttcgtcgaagacagtccagaaatggaagagttaatgaatatcatt
aacgatatccaaccattaacggatgaaaataagaaaaatagagagctatatgaaaaaaca
ttatctagttgtttatgtggtgctaccaaaggatgtttaacattcttttttggagaaact
gcaactggaaagtcgacaaccaaacgtttgttaaagtctgctatcggtgacctgtttgtt
gagacgggtcaaacaattttaacagatgtattggataaaggacctaatccatttatcgct
aacatgcatttgaaaagatctgtattctgtagcgaactacctgattttgcctgtagtgga
tcaaagaaaattagatctgacaatattaaaaagttgacagaaccttgtgtcattggaaga
ccgtgtttctccaataaaattaataatagaaaccatgcgacaatcattatcgatactaat
tacaaacctgtttttgataggatagataacgcattaatgagaagaattgccgtcgtgcga
ttcagaacacacttttctcaaccttctggtagagaggctgctgaaaataatgacgcgtac
gataaagtcaaactattagacgaggggttagatggtaaaatacaaaataatagatataga
tttgcatttctatacttgttggtgaaatggtacagaaaatatcatgttcctattatgaaa
ctatatcctacacccgaagagattcctgactttgcattctatctcaaaataggtactctg
ttagtatctagctctgtaaagcatattccattaatgacggacctctccaaaaagggatat
atattgtacgataatgtggttactcttccgttgactactttccaacagaaaatatccaag
tattttaattctagactatttggacacgatatagagagcttcatcaatagacataagaaa
tttgccaatgttagtgatgaatatctgcaatatatattcatagaggatatttcatctccg
taaatatatgccatatatttatagaagatatcacatatctaaatgaataccggaattata
gatttatttgataatcatgttgatagtataccaactatattacctcatcagttagctact
ctagattatctagttagaactatcatagatgagaacagaagcgtgttattgttccatatt
atgggatcaggtaaaacaataatcgctttgttgttcgccttggtagcttccagatttaaa
aaggtttacattctagtgcctaatatcaacattttgaaaatttttaattataatatgggt
gtagctatgaacttgtttaatgacaaattcatagctgagaatatctttattcattccaca
acaagtttttattctcttaattataacgataacgtcattaattataacggattatctcgc
tacaataactctatttttatcgttgatgaggcacataatatctttgggaataatactgga
gaacttatgaccgtgataaaaaataaaaacaagattccttttttactattgtctggatct
cccattactaacacacctaatactctgggtcatattatagatttaatgtccgaagagacg
atagattttggtgaaattattagtcgtggtaagaaagtaattcaaacacttcttaacgaa
cgaggtgtgaatgtacttaaggatttgcttaaaggaagaatatcatattacgaaatgcct
gataaagatctaccaacgataagatatcacggacgtaagtttctagatactagagtagta
tattgtcacatgtctaaacttcaagagagagattatatgattactagacgacagctatgt
tatcatgaaatgtttgataaaaatatgtataacgtgtcaatggcagtattgggacaactt
aatctgatgaataatttagatactttatttcaggaacaggataaggaattgtacccaaat
ctgaaaataaataatggcgtgttatacggagaagaattggtaacgttaaacattagttcc
aaatttaaatactttatcaatcggatacagacactcaacggaaaacattttatatacttt
tctaattctacatatggcggattggtaattaaatatatcatgctcagtaatggatattct
gaatataatggttctcagggaactaatccacatatgataaacggcaaaccaaaaacattt
gctatcgttactagtaaaatgaaatcgtctttagaggatctattagatgtgtataattct
cctgaaaacgatgatggtagtcaattgatgtttttgttttcatcaaacattatgtccgaa
tcctatactctaaaagaggtaaggcatatttggtttatgactatcccagatactttttct
caatacaaccaaattcttggacgatctattagaaaattctcttacgccgatatttctgaa
tccgttaatgtatatcttttagccgccgtatattccgatttcaatgacgaagtgatgtca
ttaaacgattacacacaggatgaattgattaatgttttaccatttgacatcaaaaagctg
ttgtatctaaaatttaagactaaagaaacgaatagaatatactctattcttcaagagatg
tctgaaacgtattctcttccaccacatccatcaattgtaaaagttttattgggagaattg
gtcagacaatttttttataataattctcgtattaagtataacgataccaagttacttaaa
atggttacatcagttataaaaaataaagaagacgctaggaattacatagatgatattgta
aacggtcacttctttgtatcgaataaagtatttgataaatctcttttatacaaatacgaa
aacgatattattacagtaccgtttagactttcctacgaaccatttgtttggggagttaac
tttcgtaaagaatataacgtggtatcttctccataaaactgatgagatatataaagaaat
aaatgtcgagctttgttaccaatggataccttccagttacattggaaccacacgagctga
cgttagacataaaaactaatattaggaatgccgtatataagacgtatctccatagagaaa
ttagtggtaaaatggccaagaaaatagaaattcgtgaagacgtggaattacctctcggcg
aaatagttaataattctgtagttataaacgttccgtgtgtaataacctacgcgtattatc
acgttggggatatagtcagaggaacattaaacatcgaagatgaatcaaatgtaactattc
aatgtggagatttaatctgtaaactaagtagagattcgggtactgtatcatttagcgatt
caaagtactgcttttttcgaaatggtaatgcgtatgacaatggcagcgaagtcactgccg
ttctaatggaggctcaacaaggtatcgaatctagttttgtttttctcgcgaatatcgtcg
actcataaaaaagagaatagcggtaagtataaacacgaatactatggcaataattgcgaa
tgttttattcccttcgatatatttttgataatatgaaaaacatgtctctctcaaatcgga
caaccatctcataaaatagttctcgcgcgctggagaggtagttgctgctcgtataatctc
cccagaataatatacttctgtgtcatcgttcaatttatacggatttctatagttctctgt
tatatgatgcggtttgccctcatgattagacaacgacaatagtgttctgaatttagatag
ttgatcagaatgaatgtttattggcgttggaaaaattatccatacagcgtctgcagagtg
gttgatagttgttcctagatatgtaaaataatccaacttactaggcagcaaattgtctag
ataaaatactgaatcaaacggtgcagacgtattggcggatctaatggaatccaattgatt
gactatcttttgaaaatatacatttttatgatccaatacttgtaaaaatatagaaataat
gataagtccatcatcgtgtttttttgcctcttcataagaactatattttttcttattcca
atgaacaagattaatctctccagagtatttgtacacatctatcaagtgattggatccata
atcgtcttcctttccccaatatatatgtagtgatgataacacatattcattggggagaaa
ccctccacttatatatcctcctttaaaattaatccttactagttttccagtgttctggat
agtggttggtttcgactcattataatgtatgtctaacggcttcaatcgcgcgttagaaat
tgcttttttagtttctatattaataggagatagttgttgcggcatagtaaaaatgaaatg
ataactgtttaaaaatagctcttagtatgggaattacaatggatgaggaagtgatatttg
aaactcctagagaattaatatctattaaacgaataaaagatattccaagatcaaaagaca
cgcatgtgtttgctgcgtgtataacaagtgacggatatccgttaataggagctagaagaa
cttcattcgcgttccaggcgatattatctcaacaaaattcagattctatctttagagtat
ccactaaactattacggtttatgtactacaatgaactaagagaaatctttagacggttga
gaaaaggttctatcaacaatatcgatcctcactttgaagagttaatattattgggtggta
aactagataaaaaggaatctattaaagattgtttaagaagagaattaaaagaggaaagtg
atgaacgtataacagtaaaagaatttggaaatgtaattctaaaacttacaacacgggata
aattatttaataaagtatatataggttattgcatggcgtgttttattaatcaatcgttga
aggatttatcgcatactagtatttacaatgtagaaattagaaagattaaatcattaaatg
attgtattaacgacgataaatacgaatatctgtcttatatttataatatgctagttaata
gtaaatgaacttttacagatctagtataattagtcagattattaagtataatagacgact
agctaagtctattatttgcgaggatgactctcaaattattacactcacggcattcgttaa
ccaatgcctatggtgtcataaacgagtatccgtgtccgctattttattaactactgataa
caaaatattagtatgtaacagacgagatagttttctctattctgaaataattagaactag
aaacatgtctagaaagaaacgattatttctgaattattccaattatttgaacaaacagga
aagaagtatactatcgtcatttttttctctagatccagctactactgataatgatagaat
agatgctatttatccgggtggcatacccaaaaggggtgagaatgttccagagtgtttatc
cagggaaattaaagaagaagttaatatagacaattcttttgtattcatagacactcggtt
ttttattcatggcatcatagaagataccattattaataaattttttgaggtaatcttctt
tgtcggaagaatatctctaacgagtgatcaaatcattgatacatttaaaagtaatcatga
aatcaaggatctaatatttttagatccgaattcaggtaatggactccaatacgaaattgc
aaaatatgctctagatactgcaaaactcaaatgttatggccatagaggatgttattacga
atcattaaaaaaattaactgaggatgattgattagaaaatataaattaatttaccatcgt
gtatttttataacgggattgtccggcatatcatgtagatagttaccgtctacatcgtata
ctcgaccatctacgcctttaaatcctctatttattgacattaatctattagaattggaat
accaaatattagtaccctcaattagtttattggtaatattttttttagacgatagatcga
tggctcttgaaaccaaggttttccaaccggactcattgtcgatcggtgagaagtcttttt
cattagcatgaatccattctaatgatgtatgtttaaacactctaaacaattggacaaatt
cttttgatttgctttgaatgatttcaaataggtcttcgtctacagtaggcataccattag
ataatctagccattataaagtgcacgtttacatatctacgttctggaggagtaagaacgt
gactattgagacgaatggctcttcctactatctgacgaagagacgcctcgttccatgtca
tatctaaaatgaagatatcattaattgagaaaaaactaataccctcgcctccactagaag
agaatacgcatgttttaatgcattctccgttagtgtttgattcttggttaaactcagcca
ccgccttgattctagtatcttttgttctagatgagaactctatattagagataccaaaga
ctttgaaatatagtaataagatttctattcctgactgattaacaaatggttcaaagacta
gacatttaccatgggatgctaatattcccaaacatacatctataaatttgacgcttttct
cttttaattcagtaaatagagagatatcagccgcactagcatcccctttcaatagttctc
cctttttaaaggtatctaatgcggatttagaaaactctctatctcttaatgaatttttaa
aatcattatatagtgttgctatctcttgcgcgtattcgcccggatcacgattttgtcttt
caggaaagctatcgaacgtaaacgtagtagccatacgtctcagaattctaaatgatgata
tacctgtttttatttcagcgagtttagccttttgataaatttcttcttgctttttcgaca
tattaacgtatcgcattaatactgttttcttagcgaatgatgcagacccttctacgtcat
caaaaatagaaaactcgttattaactatgtacgaacataggcctcctagtttggagacta
attctttctcatcaactagacgtttattctcaaatagcgattggtgttgtaaggatcctg
gtcgtagtaagttaaccaacatggtgaattcttgcacactattgacgataggtgtagctg
ataaacaaatcatcttatggttttttaacgcaatggtcttagataaaaaattatatactg
aacgagtaggacggatcttaccatcttctttgattaatgatttagaaatgaagttatgac
attcatcaataatgacgcatattctactcttggaattaatagttttgatattagtaaaaa
atttatttctaaaattttgatcatcgtaattaataaaaatacaatccttcgttatctctg
gagcgtatctgagtatagtgttcatccaaggatcttctatcaaagcctttttcaccaata
agataatagcccaattcgtataaatatccttaagatgtttgagaatatatacagtagtca
ttgttttaccgacacccgtttcatggaacaataaaagagaatgcatactgtctaatccta
agaaaactcttgctacaaaatgttgataatccttgaggcgtactacgtctgttcccatca
tttcaacaggcatattagtagttctgcgcaatgcataatcgatataggccgcgtgtgatt
tactcatttatagtgataagtataactatgttttaaaatcacagcagtagtttaactagt
cttctctgatgtttgttttcgatactttttgaatcagaagtcatactagaataaagcaac
gagtgaacgtaatagagagcttcgtatactctattcgaaaactctaagaacttattaatg
aattccgtatccactggattgtttaaaatactaaattgaacactgttcacatccttccaa
gaagaagacttagtgacggacttaacatgagacataaataaatccaaattttttttacaa
acatcactagccaccataatggcgctatctttcaaccagctatcgcttacgcattttagc
agtctaacatttttaaagagactacaatatattctcatagtatcgattacacctctaccg
aataaagttggaagtttaataatacaatatttttcgtttacaaaatcaaataatggtcga
aacacgtcgaaggttaacatcttataatcgctaatgtatagattgttttcagtgagatga
ttattagatttaatagcatctcgttcacgtttgaacagtttattgcgtgcgctgaggtcg
gcaactacggcgtccgctttagtactcctcccataatactttacgctattaatctttaaa
atttcatagactttatctagatcgctttctggtaacatgatatcatgtgtaaaaagtttt
aacatgtcggtcggcattctatttagatcattaactctagaaatctgaagaaagtaatta
gctccgtattccagactaggtaatgggcttttacctagagacagattaagttctggcaat
gtttcataaaatggaagaaggacatgcgttccctcccggatattttttacaatttcatcc
atttacaactctatagtttgttttcattattattagttattatctcccataatcttggta
atacttaccccttgatcgtaagataccttatacaggtcattacatacaactaccaattgt
ttttgtacataatagattggatggttgacatccatggtggaataaactactcgaacagat
agtttatctttccccctagatacattagccgtaatagttgtcggcctaaagaatatcttt
ggtgtaaagttaaaagttagggttcttgttccattattgctttttgtcagtagttcatta
taaattctcgagatgggtccgttctctgaatatagaacatcatttccaaatctaacttct
agtctagaaataatatcggtcttattcttaaaatctattcccttgatgaagggatcgtta
atgaacaaatccttggcctttgattcggctgatctattatctccgttatagacgttacgt
tgactagtccaaagacttacaggaatagatgtatcgatgatgttgatactatgtgatatg
tgagcaaagactgttctcttagtggcatcactatatgttccagtaatggcggaaaacttt
ttagaaatgttatatataaaagaattttttcgtgttccaaacattagcagattagtatga
agataaacactcatattatcaggaacattatcaatttttacatacacatcagcatcttga
atagaaacgataccatcttctggaacctcaacaatctcggcagactccggataaccagtc
ggtgggccatcactaacaataactagatcatccaacaatctactcacatatgcatctata
taatctttttcatcttgtgagtaccctggatacgaaataaatttattatccgtatttcca
taataaggtttagtataaacagagagcgatgttgccgcatgaacttcagttacagtcgcc
gttggttggtttatttgacctattactctcctaggtttctctataaacgatggtttaatt
tgtacattcttaaccatatatccaataaagctcaattcaggaacataaacaaattctttg
ttgaacgtttcaaagtcgaacgaagagtcacgaataacgatatcggatactggattgaag
gttaccgttacggtaatttttgaatcggatagtttaagactgctgaatgtatcttccaca
tcaaacggagttttaatataaacgtatactgtagatggttctttaatagtgtcattagga
gttaggccaatagaaatatcattaagttcactagaatatccagagtgtttcaaagcaatt
gtattattgatacaattattatataattcttcgccctcaatttcccaaataacaccgtta
cacgaagagaccgatacgtaattaatacatttatatccaacatatggtacgtaaccgaat
cttcccatacctttaacttctggaagttccaaactcagaaccaaatgattaagcgcagta
atatactgatccctaatttcgaagctagcgatagcctgattgtctggaccatcgtttgtc
ataactccggatagagaaatatattgcggcatatataaagttggaatttgactatcgact
gcgaagacattagaccgtttaatagagtcatccccaccgatcaaagaattaatgatagta
ttattcattttctatttaaaatgaaaaagcttacaataaactccgtagagaaatatctat
aatttgtgagttttccttaaagtaacagcttccgtaaacgccgtctttatctcttagtaa
gtttattgtatttataaccttttccttatcttcatagaatactaaaggcaacaaagaaat
ttttggttcttctctaagagctacgtgagacttaaccatagacgccaacgaatccctaca
tattttagaacagaaatacccaacttcaccacccttgaatgtctcaatactaataggttt
aaaaaccaaatcttgattacaaaaccaacacttatcaattacactatttgtcttaataga
cacatctgccatagatttataatactttggtagtatacaagcgagtgcttcttctttagc
gggcttaaaaactgctttaggtgctgaaataaccacatctggaaggcttactcgcttagc
catttaattacggaactattttttatacttctaatgagcaagtagaaaacctctcatcta
caaaaacgtactcgtgtccataatcctctaccatagtaacacgttttttagatctcatat
gtgctaaaaagttttcccatactaattggttactattatttttcgtataatttttaacag
tttgaggttttagatttttagttacagaagtgatatcgaatattttatccaaaaagaatg
agtaattaattgtcttagaaggagtgttttcttggcaaaagaataccaagtgcttaaata
tttctactacttcattaattttttcggtactcagattcagtttctcatcttttacttgat
tgattatttcaaaaactaacttataatcctttttatttattctctcgttagccttaagaa
aactagatacaaaatttgcatctacatcatccgtggatatttgatttttttccatgatat
ccaagagttccgagataatttctccagaacattgatgagacaataatctccgcaatacat
ttctcaaatgaataagtttattagacacgtggaagtttgactttttttgtacctttgtac
atttttgaaataccgactcgcaaaaaatacaatattcatatccttgttcagatactatac
cgttgtgtctacaaccgctacataatcgtagattcatgttaacactctacgtatctcgtc
gtccaatattttatataaaaacattttatttctagacgttgccagaaaatcctgtaatat
ttttagttttttgggctgtgaataaagtatcgccctaatatggttaccgtcctctgccaa
tatagtagttaaattatccgcacatgcaaaagaacaccgcttaggcggattcagtacaat
gttatatttttcgtaccaactcatttaaatatcataatctaaaatagttctgtaatatgt
ctagcgctaatatattgatcataatcctgtgcataaattaagatacaacaatgtctcgaa
atcatcgacatggcttcttccatagttagaagatcgtcgtcaaagttagcaacgtgattc
atcaacatttgctgttttgaggcagcaaatactgaaccgtcgccattcaaccattcataa
aaaccatcgtctgaatccattgataatttcttgtactggtttttgagagctcgcatcaat
ctagcatttctagctcccggattgaaaacagaaagaggatcgtacatccagggtccattt
tctgtaaatagaatcgtataatgtcccttcaagaagatatcagacgatccacaatcaaag
aattggtctccgagtttgtaacagacagcggactttaacctatacatgataccgtttagc
ataatttctggtgatacgtcaatcggagtatcatctattagagatctaaagccggtgtaa
cattctccaccaaacatattcttattctgacgtcgttctacataaaacatcattgctcca
ttaacgataacaggggaatgaacagcactacccatcacattagttcccaatggatcaatg
tgtgtaactccagaacatcttccatatcctatgttaggaggagcgaacaccactcttcca
ctattgccatcgaatgccatagaataaatatccttggaattgatagaaatcggactgtcg
gatgttgtaatcatcttcataggattaacaactatgtatggtgccgcctgaagtttcata
tcgtaactgatgccgtttataggtctagccacagaaaccaacgtaggtctaaatccaact
atagacaaaatagaagccaatatctgttcctcatctgtcataacttgagagcatccagta
tgaataatcttcattagatggggatctatcgcatcatcatcgttacaataaaaaattccc
attctaatgttcataattgcttttctaatcatggtatgcatgtttgctctctgaatctct
gtggaaattagatctgatacacctgtaatcactatcggattatcctccgtaagacgatta
accaacaacatataattataagactttactcttctaaattcataaagttgctggattagg
ctataggtgtctccatgtacatacgcgttctcgagcgcaggaagtttaataccgaatagt
gccatcagaataggatgaatatagtaattagtttctggttttctataaataaaagacaaa
tcttgtgaactagacatatcggtaaaatgcatggattggaatcgtgtagtcgacagaaga
atatgatgattagatggagagtatattttatctaactctttaagttggtcaccgattcta
ggactagctcgagaatgaataagtactaaaggatgagtacatttcacagaaacactagca
ttgttcaatgtgctctttacatgggtaaggagttgaaatagctcgtttctatttgttctg
acaatatttagtttattcataatgttaagcatatcctgaatagtaaagttagatgtgtca
tacttgttagtagttagatatttagcaattgcattcccatcatttctcaatctcgtactc
caatcatgtgtagatgctacttcatctatagaaaccatacaatcctttttggtagtttgt
tgagcttgatcatttcctgcacgtttaggtttggtacgttgatttctagcccctgcagat
ataaagtcatcgtctacaattttggataatgaattgcatacactacaagacaaagattta
tcagaagtgtgaatatgatcttcatctaccaaagaaagagtttgattagtataactagat
tttagtcctgcgttagatgttaaaaaaacatcgctattgaccacggcttccattatttat
attcgtagtttttactcgaaagcgtgattttaatatccaatcttattacttttggaatcg
ttcaaaacctttgactaattgtagaatttgatctattgccctacgcgtatactcccttgc
atcatatacgttcgtcaccagatcgtttgtttcggcctgaagttggtgcatatctctttc
aacattcgacatgagatccttaagggccatatcgtctagattttgttgagatgttgctcc
tggatttggattttgttgtgctgttgtacatactgtaccaccagtaggtgtaggagtaca
tacagtggccacaataggaggttgagaaagtgtaaccgttggagtagtacaagaaatact
tccatccgattgttgtgtacatgtagttggtaacgtctgagaaggttgggtagatggcgg
cgtcgtcgttttttgatctttattaaatttagagataatatcctgaacagcattgctcgg
cgtcaacgctggaaggagtgaactcgccggtgcatcagtatcttcagacagccaatcaaa
aagattcatatcagatgatgtattagtttgttgtcgtggttttggtgtggaaccggctgt
ggagttatatgaatagttggttgtagcggttggataggctgtctgctggcgaccgtcata
ttatctctagctagttgttctcgcaactgtctttgataatacgactcttgagactttagt
actatttcaatcgcttcatcctttttcgtatccggatcctttttttcagaataatagatt
gacgactttggtgtagaggattctgccagcccctgtgagaacttgttaaagaagtccatt
taaggctttaaaattgaattgcgattataagattaaatggcagacacagacgatattatc
gactatgaatccgatgatctcaccgaatacgaggatgatgaagaagatggagagtcacta
gaaactagtgatatagatcccaaatcttcttataagattgtagaatcagcatccactcat
atagaagatgcgcattccaatcttaaacatatagggaatcatatatctgctcttaaacga
cgctatactagacgtataagtctatttgaaatagcgggtataatagcagaaagctataac
ttgcttcaacgaggaagattacctctagtttcagaattttctgacgaaacgatgaagcaa
aatatgctacatgtaattatacaagagatagaggagggttcttgtcctatagtcatcgaa
aagaacggagaattgttgttggtaaacgattttgacaaagatggtctaaaattccatcta
gactatattatcaaaatttggaaacttcaaaaacgatattagaatttatacgaatatcgt
tctctaaatgtcacaatcaagtctctcatattcagcaggttattgtcgtactttatatcg
tgttcattaacgatattttgcaaaatagtaatgattctatcttccttcgatagatattct
tcagagattattgtcttatattctttcttgttatccgatatgaatttgataagactttga
acattattaatacccgtctgtttaattttttctacagatattttagttttggcagattct
attgtgtctgttaatagacatccaacatcgacattcgacgtcaattgtctataaatcaga
gtataaattttagaaataacattagcaaattgttgtgcgttgatgtcgttattctgaaac
agtatgattttaggtagcattttcttaacaaagagaacgtatttattgttactcagttga
acagatgatatatccagattactaacgcatctgattccatataccaaactttcagaagaa
atggtgtacaattgtttgtattcattcaatgtctccttttcagaaattagtttagagtcg
aatactgcaataattttcaagagatagttttcatcagataagattttatttagtgtagat
atgataaaactattgttttgttggagaacttgatacgccgcgttctctgtagtcgacgct
ctcaaatgggaaacgatctccattatttttttggaatcggatactatatcttcggtatct
tgacgcagtctagtatacatagagttaagagagattagagtttgtacattaagcaacatg
tctctaaatgtggctacaaacttttcctttttcacataatctagtttattatataccgat
ttcacaacggcaccagatttaaggaaccagaatgaaaaactctgataactacaatatttc
atcatagttacgattttattatcttctatagttggtgtaatagcgcatacctttttttcc
aagactggaaccaacgtcataaaaatgtttaaatcaaaatccatatcaacatctgatgcg
ctaagaccagtctcgcgttcaagattatttttactaatggtgacgaactcatcgtataga
actctaagtttgtccattatttatttacagatttagttgtttaatttatttgtgctcttc
cagagttgggatagtatttttctaacgtcagtattatattattaggatctacgttcatat
gtatcataatattaatcatccacgttttgataaatctatctttagcttctgaaataacgt
atttaaacaaaggagaaaaatatttagctacggcatcagacgcaataacattttttgtaa
atgtaacgtatttagacgacagatcttcgttaaaaagttttccatctatgtagaatccat
cagttgttaacaccattcccgcgtcagattgaataggagtttgaatagtttgttttggaa
atagatccttcaataacttatagttgggtgggaaaaaatcgattttatcactagactctt
tcttttttactatcattacctcatgaactatttcttgaatgagtatatgtattttctttc
ctatatcggacgcgttcattggaaaatataccatgtcgttaactataagaatatttttat
cctcgtttacaaactgaataatatcagatgtagttcgtaaacgaactatatcatcaccag
cacaacatctaactatatgatatccactagtttcctttagtcgtttattatcttgttcca
tattagcagtcattccatcatttaagaaggcgtcaaagataatagggagaaatgacattt
tggattctgttacaactttaccaaaattaaggatatacggacttactatctttttctcaa
cgtcaatttgatgaacacacgatgaaaatgtacttcgatgagattgatcatgtagaaaac
aacaagggatacaatatttccgcatatcatgaaatatattaagaaatcccaccttattat
atttccccaaaggatccatgcatgtaaacattatgccgttatcattaataaagacttctt
tctcatcggatttgtaaaagttgttactgatttttttcattccaggatctagataattaa
taatgatgggttttctattcttattctttgtattttggcatatcctagaccagtaaacag
tttccactttggtaaaatcagcagacttttgaacgctattaaacatggcattaatggcaa
taactaaaaatgtaaaatatttttctatgttaggaatatggtttttcactttaatagata
tatggtttttggccaaaataatagatatttttttatccgaggatagtaaaatattattag
tcgccgtctctataaaaataaagctagtctcgatatccaattttattctagaattgatag
gagtcgccaaatgtaccttatacgttatatctcccttgatgcgttccatttgtgtatcta
tatcggacacaagatctgtaaatagttttacgttattaatcatcacggtatcgccgtcgc
tagataacgctaatgtaccatccaagtcccaaatggagagatttaactgttcatcgttta
gaataaaatgattaccggtcatattaataaagtgttcatcgtatctagataacaacgact
tataattaatgtccaagtcttgaactcgctgaatgatcttttttaacccagttagtttta
gattggtacgaaatatattgttaaactttgattctacagtaatgtccaaatctagttgtg
gaaatacttccatcaacattgtttcaaacttgataatattattatctacatcttcgtacg
atccaaattccggaatagatgtatcgcacgctctggccacccagataaccaaaaagtcac
acgctccaggatatacattgtataaaaagctatcgttttttagtagtgtttttttctgag
tatatacgaagggattaaaaatagtattatcaacgtaactatattccaaattattcttat
gagaatagataataatatcgtccttaatatctaacaaatttcctaaatatccctttaatt
gagtcattcgaagcgtcaatagaatatgtctcttaactatttccggctgttgtatattta
aatgacttcgtaaaaaataatatatgggcgacttctcatctatgtaatcatatggagtga
gatatagggctcgttctacctcctgccccttacccacctgtaataccaattgcggactta
ctatatatcgcatatttatatcgtggggtaaagtgaaaatctactaccgatgatgtaagt
cttacaatgttcgaaccagtaccagatcttaatttggaggcctccgtagaactaggggag
gtaaatatagatcaaacaacacctatgataaaggaaaatagcggttttatatcccgtagt
agacgtctatttgcccatagatctaaggatgatgagagaaaactagcactacgattcttt
ttacaaagactttattttttagatcatagagagattcattatttgttcagatgcgttgac
gctgtaaaagacgtcactattaccaaaaaaaataacattatcgtggcgccttatatagca
cttttaactatcgcatcaaaaggatgcaaacttacagaaacaatgattgaagcattcttt
ccagaactatataatgaacatagtaagaaatttaaattcaactctcaagtatccatcatc
caagaaaaactcggataccagtttggaaactatcacgtttatgattttgaaccgtattac
tctacagtagctctggctattcgagatgaacattcatctggcatttttaatatccgtcaa
gagagttatctggtaagttcattatctgaaataacatatagattttatctaattaatcta
aaatctgatcttgttcaatggagtgctagtacgggcgctgtaattaatcaaatggtaaat
actgtattgattacagtgtatgaaaagttacaactggtcatagaaaatgattcacaattt
acatgttcattggctgtggaatcagaacttccaataaaattacttaaagatagaaatgaa
ttatttacaaaattcattaacgagttaaaaaagaccagttcattcaagataagcaaacgc
gataaggatacgctattaaaatattttacttaagagttagaatttatagacgactcattt
cgtttatcattattagtattcttcttgttatcttgttcagaaatatacagcaatgctatg
cctaatactaaatacattatcatgcttgcaatggctctaacaacgacgaaccaaaatgaa
tttggtcgtagcttttgttcacaaaaatacataaagaaatgtctacataaatctatggcg
ctattggctacttgaaatagcgccagtcctcctacagattttaatatagctgtataacat
gacatttattcatcatcaaaagagacagagtcaccatctgtcatatttagattttttttc
atgtgttcaaagtatcctctactcatttcattataatagtttatcatacttagaatttta
ggacggatcaatgagtaagacttaactagatcgtcagtagtaatttgtgcatcgtctatt
ctgcatccgcttcgtcgaataatgtatagcatcgctttgagattctccatagctatcaag
tctttatacaatgacatggaaatatctgtgaatactttatacttctccaacatcgatgcc
ttaacatcatcgcctactttagcattgaaaatacgttctattgtgtagatggatgtaaca
agatttttaaacaacaatgccattttacacgatgattgtctcaagtctccaatcttttgt
ttagaacgattagctacagagttcaacgcttggctgactagcatattattatctttagaa
attgtattcttcaatgaagcgtttatcatatctgtgatttcgttagtcatattacagtct
gactgggttgtaatgttatccaacatatcacctatggatacggtacacgtaccagcattt
gtaataatcctatctaagatgttgtatggcattgcgcagaaaatatcttctcctgtaata
tctccactctcgataaatctactcagattattcttaaatgccttattctctggagaaaag
atatcagtgtccatcatttcattaatagtatacgcagaaaagataccacgagtatcaatt
ctatccaagatacttatcggttccgagtcacagataatggtttcctctccttcgggagat
cctgcatagaaatatctaggacaatagtttctatactgtctgtaactctgataatctcta
aagtcactaactgataccatgaaattgagaagatcaaacgctgaagtaattaatttttct
gcctcgtttttactacaactagttttcatcaatgtagtgacgatgtattgtttagttact
cttggtctaatactgatgatagagatattattacttcccataatggatcttctagtagtc
accttaaagcccattgatgcaaatagcagatagataaagtcttggtatgactcctttcta
atatagtacggactacctttgtcacccaactttatacccacataagccataacaacctct
ttaatagccgtttcatgaggtttatcagccatgagcctgagtagttggaagaatctcatg
aatcccgtctcagaaagtcctatatgcatgatagatttatctttcctgggaaactctcgt
atagtcatagatgaaatactcttcaaagtttctgaaataagattagtaacagtcttacct
ccgactactctaggtaacaaacaaactctaataggtgttttctctgcggagataatatca
gaaaggatagagcaataagtagtattattgtgattataaagaccgaatacataacaggta
gaatttataaacatcatgtcctgaaggtttttagacttgtattcctcgtaatccataccg
tcccaaaacatggatttggtaactttgatagccgtagatctttgttccttcgccaacagg
ttaaagaaattaataaagaatttgtggtttctacctatgtctacaaattgcacgtttgga
agcgtaactgttacgttcactgcagcattttgaggatttcgagtatgaagtacgatgtta
ttgtttactggtatatctggaaagaattctaccagtctaggaataagagattgatatcgc
atagaaatacaaaagttcataatctcatcatcgaagagcattttgttaccattgtaataa
atatccactctgtcatatgtataaatgaagtactgttcaaacatgatgagatgtttatat
gttggcatagtagtgagatctacgtttggtaatggtaatgtattaagattaactccataa
tgtctagcagcatctgcgatgttataagcgtcgtcaaagcggggtcgatcttgtattgtt
atatattgtctaacacctataagattatcaaaatcttgtctgcttaatacaccgttaaca
atttttgccttgaattcttttattggtgcattaacatccttatagaggatgttaaacaaa
taagtgttatcaaagttaagatctggatatttcttttctgctagaacatccattgagtcg
gagccatctggtttaatataaccaccgataaatctagctctgtattctgtatccgtcaat
ctaatattaagaaggtgttgagtgaaaggtggaagatcgtaaaagctgtgagtattaatg
ataggattagtttccgaactaatgttaattggggtattaataatatctatatttccagcg
ttaagtgtaacattaaacagttttaattcacttgacgtggtatcaattaaataattaatg
cccaatttggatatagcagcctgaagctcatcttgtttagttacggatcctaatgagtta
ttaagcaatatatcgaacggatgaacgaaggttgttttaagttggtcacatactttgtaa
tctagacatagatgcggaagaacggtagaaactatacgaaataaatattcagagtcctct
aattgatcaagagtaactattgacttaataggcatcatttatttagtattaaatgacgac
cgtaccagtgacggatatacaaaacgatttaattacagagttttcagaagataattatcc
atctaacaaaaattatgaaataactcttcgtcaaatgtctattctaactcacgttaacaa
cgtggtagatagagaacataatgccgccgtagtgtcatctccagaggaaatatcctcaca
acttaatgaagatctatttccagatgatgattcaccggccactattatcgaacgagtaca
acctcatactactattattgacgatactccacctcctacttttcgtagagagttattaat
atcggaacaacgtcaacaacgagaaaaaagatttaatattacagtatcgaaaaatgctga
agcaataatggaatctagatctatgataacttctatgccaacacaaacaccatccttggg
agtagtttatgataaagataaaagaattcagatgttagaggatgaagtggttaatcttag
aaatcaacgatctaatacaaaatcatctgataatttagataattttaccaaaatactatt
tggtaagactccgtacaaatcaacagaagttaataagcgtatagctatcgttaattatgc
aaatttgaacgggtcccccttatcagttgaggacttggatgtttgttcggaggatgaaat
agatagaatctataaaacgattaaacaatatcacgaaagtagaaaacgaaaaattatcgt
cactaacgtgattattattgtcataaacattatcgagcaggcattgctaaaactcggatt
tgaagaaatcaaaggactgagtaccgatatcacttcagaaattatcgatgtggagatcgg
agatgactgcgatgctgtagcatctaaactaggaatcggtaacagtccggttcttaatat
tgtattgtttatactcaagatattcgttaaacgaattaaaattatttaatttaatacatt
cccatatccagacaacaatcgtctggattaatctgttcctgtcgtctcataccggacgac
ttaatctttttattagtgggcatctttttagatggtttctttttcccagcattaactgat
tcgatacctaaaagatcgtgattgatctctccgaccattccacgaacttctaattggccg
tctctaacggtaccataaactattttaccagcattagtaacagcttggacaatctgacca
tccattgcgttgaatgatgtagttgctgttgttctacgtctaggagcaccagaagtattt
ttggagcccttggaggctgatagacgaggattttgatttacatgtaatacattttgaact
ctttgattttgtatcacatgcgccggcagtcacatctgtttgagaattaagattattgtt
gcctcctttgacggctgcatctccaccgatttgcgctagtagatttttaagctgtggtgt
aatcttattaactgtttcgatataatcatcgtaactgcttctaacggctaaatttttttt
atccgccatttagaagctaaaaatatttttatttatgcagaagatttaactagattatac
aatgaactaatatgatccttttccagattatttacaaacttggtatttcttggttctgga
ggaggcggacttggattttgtgggttcttgatcttattatacagcgcatataggatggcg
acggtaactgctacgcaaataccgatcaacaaaagaataccaatcatttattgacaataa
cttcactatgatcaagttgcaataatcatcttttcactaaataagtagtaataatgattc
aacaatgtcgagataatggagataataatttagttcatggaaatatcgctatgattggta
tgaatgactccactaactctgtggggcgcgcagtgctttccccacatagaataaattagc
attccgactgtgataataataccaagtataaacgccataatactcaatactttccatgta
cgagtgggactggtagacttactaaagtcaataaaggcgaagatacacgaaagaatcaaa
agaatgattccagcgattagcacgccggaaaaataatttccaatcataagcatcatgtcc
atttaactaataaaaattttaaatcaccgaatgaacaaagtggaatataaaccatataaa
aacaatagtttgtactgcaaaaataatatctatttttgttttcgaagatatggtaaaatt
aaatagtagtacacagcatgttataactaacagcagcaacggctcgtaattacttatcat
ttactagacgaaaaggtggtgggatattttcttgctcaaataatacaaatatatcaccca
tccattttatgcgatgtttatatactctaatctttaatagatctatagacgacgggttta
ccaacaatatagattttatcgattcatctaatttaaacccttccttaaacgtgaatgatc
tattatctggcataacgatgactctacctgatgaatcggacaatgtactgggccatgtag
aataaattatcaacgaattatcgtctacgaacatttatatcatttgttttaattttagta
cgcgaataaatagatataaaatagaaaataacagatattacaaccaatgttatggccgcg
cccaaccaggtaggcagttttattttatcttttactacaggttctcctggatgtacgtta
ccaactgcagacgtagttctagtacaattagacgtaagttccgcttgggaattttttaac
gctaaagagttaacgttaatcgtacacccaacgtatttacatctagttctttgaacatct
tgattataatataaccattttctatctctagattcgtcagtgcactcatgtaaccaacat
accctaggtcctaaatatttatctccggaattagattttggataattcgcgcaccaacaa
tttctatttcctttatgatcgttacaaaagacgtataatgccgtatccccaaaagtaaaa
taatcaggacgaataattctaataaactcagaacaatatctcgcatccatatgtttggag
caaatatcggaataagtagacatagccggtttccgttttgcacgtaaccattctaaacaa
ttggggtttccaggatcgtttctacaaaatccagtcatgaaatcatcacaatgttctgtc
ttgtaattattattaaatatttttggacagtgtttggtatttgtcttagaacaacatttt
gccacgctatcactatcgcccaggagataatccttttttataaaatgacatcgttgcccg
gatgctatataatcagtagcgtgttttaaatccttaatatattcaggagttacctcgttc
tgataatagattaatgatccaggacgaaatttgaaagaactacatggttctccatgaatt
aatacatattgtttagcaaattcaggaactataaaactactacaatgatctattgacata
ccatctatcaaacaaaatttgggtttaatttctcctggagacgtttcataataatacata
taactttcttcggcaaacttaacagctctattatattcaggataattaaaacctaattcc
atatatttgtctcgtatatctgctattcctggtgctattttaattctattaagagtaacg
gctgcccccatttttaataatcgtcagtatttaaactgttaaatgttggtatatcaacat
ttaccttatttcccgcagtataaggtttgttgcaggtatactgttcaggaatggttacat
ttattcttctatagtcctgtctttcgatgttcatcacatatgcaaagaacagaataaaca
aaataatgtaagaaataatattaaatatctgtgaatttgtaaatacattgattgccataa
taattacagcagctacaatacatacaatagacattcccacagtgttgccattacctccac
gatacatttgagttactaagcaataggtaataactaagctagtaagaggcaatagaaaag
atgagataaatatcatcaatatagagattagaggagggctatatagagccaagacgaaca
aaatcaaaccgagtaacgttctaacatcattatttttgaagattcccaaataatcattca
ttcctccataatcgttttgcatcatacctccatctttaggcataaacgattgctgctgtt
cctctgtaaataaatctttatcaagcactccagcacccgcagagaagtcgtcaagcatat
tgtaatatcttaaataactcatttatatattaaaaaatgtcactattaaagatggagtat
aatctttatgccgaactaaaaaaaatgacttgtggtcaacccctaagtctttttaacgaa
gacggggattttgtagaagttgaaccgggatcatcctttaagtttctgatacctaaggga
ttttacgcctctccttccgtaaagacgagtctagtatttgaaacattaacaacgaccgat
aataaaattactagtatcaatccaacaaatgcgccaaagttatatcctcttcaacgcaaa
gtcgtatctgaagtagtttctaatatgaggaaaatgatcgaatcaaaacgtcctctatac
attactcttcacttggcgtgtggatttggtaagactattaccacgtgttatcttatggct
acacacggtagaaaaaccgtcatttgcgtacccaataaaatgttaatacatcaatggaag
acacaggtagaggcagtcggattggaacataagatatccatagatggagtaagtagtcta
ttaaaggaactaaagactcaaagtccggatgtattaatagtagtcagtagacatctgaca
aacgatgccttttgtaaatatatcaataagcattatgatttgttcatcttggatgaatca
catacgtataatctgatgaacaatacagcagttacaagatttttagcgtattatcctccg
atgatgtgttattttttaactgctacacctagaccatctaacagaatttattgtaacagt
attattaatattgccaagttatccgatctaaaaaaaactatctatgcagtagatagtttt
tttgagccatattccacagataatattagacatatgataaaacgattagatggaccatct
aataaatatcatatatatactgagaagttattatctgtagacgagcctagaaatcaactt
attcttgataccctggtagaagaattcaagtcaggaactattaatcgaattttagttatt
actaaactacgtgaacatatggtatttttctacaaacgattattagattttttcggatca
gaggttgtatttataggagacgcccaaaatagacgtactccagatatggtcaaatcaatc
aaggaactaaatagatttatattcgtatccaccttattttattccggtactggtttagat
attcctagtttggattcgttgttcatttgctcggcagtaatcaacaatatgcaaatagag
caattactagggagggtatgtcgagaaacagaactattagataggacggtatatgtattt
cctaacacatccatcaaagaaataaagtacatgataggaaatttcatgcaacgaattatt
agtctgtctgtagataaactaggatttaaacaagaaagttatcggaaacatcaagaatct
tccacttctgtatcaacatcctccagagaagaacgtgtattaaatagaatatttaactcg
caaaatcgttaagaagtttaagcgacgatccgcatgctgcgcaggccagtgtattacccc
tcatagtattaatataatccaatgatacttttgtgatgtcggaaatcttaaccaatttag
actgacaggcagaacacgtcatgcaatcatcgtcatcgataactgtagtcttgggcttct
ttttgcggctcttcattccggaacgcacattggtgctatccatttaggtagtaaaaaata
agtcagaatatgccctatagcacgatcgtgcaaaacctggtatatcgtctctatctttat
cacaatatagtgtatcgacatttttattattgacctcgtttatcttggaacatggaatgg
aaacatttttgttaacggccacttttgccttaattccagatgttgtaaaattataactaa
acagtctatcatcgacacaaatgaaattcttgtttagacgtttgtagtttacgtatgcgg
ctcgttcgcgtctcattttttcagatattgcaggtactataatattaaaaataagaatga
aataacataggattaaaaataaagttatcatgacttctagcgctgatttaactaacttaa
aagaattacttagtctgtacaaaagtttgagattttcagattctgcggctatagaaaagt
ataattctttggtagaatggggaacatctacttactggaaaataggcgtgcaaaaggtag
ctaatgtcgagacgtcaatatctgattattatgatgaggtaaaaaataaaccgtttaata
ttgatccgggatattacattttcttaccgctatattttggaagcgtctttatttattcga
agggtaaaaatatggtagaacttggatctggaaactcttttcaaataccagataatatgc
gaagtgcgtgtaacaaagtattagatagtgataacggaatagactttctgagatttgttt
tgttaaacaatagatggataatggaagatgctatatcaaaatatcagtctccagttaata
tatttaaactagctagtgagtacggattaaacatacccaaatatttagaaattgaaatag
aggaagacacattatttgacgacgagttatactctattatagaacgctcttttgatgata
aatttccaaaaatatccatatcgtatattaagttgggagaacttaggcggcaagttgtag
actttttcaaattctcattcatgtatattgagtccatcaaggtagatcgtataggagata
atatttttattcctagcgttataacaaaattaggaaaaaagatattagtaaaagatgtag
accatttaatacgatctaaggttagagaacatacatttgtaaaagtaaaaaagaaaaaca
cattttccattttatacgactatgatgggaacggaacagaaactagaggagaagtaataa
aacgaattatagacactataggacgagactattatgttaacggaaagtatttctctaagg
ttggtagtgcaggcttaaagcaattgactaataaattagatattaatgagtgcgcaactg
tcgatgagttagttgatgagattaataaatccggaactgtaaaacgaaaaataaaaaacc
aatcagcatttgatttaagcagagaatgtttgggatatccagaagcggattttataacgt
tagttaataacatgcggttcaaaatagaaaattgtaaggttgtaaatttcaatattgaaa
atactaattgtttaaataacccgagtattgaaactatatatagaaactttaaccagttcg
tctcaatctttaatgtcgtcaccgatgtcaaaaaaagattattcgagtgaaataatatgc
gcctttgatataggtgcaaaaaatcctgccagaactgttttagaagtcaaggataactcc
gttagggtattggatatatcaaaattagactggagttctgattgggaaaggcgcatagct
aaagatttgtcacaatatgaatacactacagttcttctagaacgtcagcctagaaggtcg
ccgtatgttaaatttatctattttattaaaggctttttatatcatacatcggctgccaaa
gttatttgcgtctcgcctgtcatgtctggtaattcatatagagatcgaaaaaagagatcg
gtcgaagcatttcttgattggatggacacattcggattgcgagactccgttccggataga
cgcaaattagacgatgtagcggatagtttcaatttggctatgagatacgtattagataaa
tggaatactaattatacaccttataataggtgtaaatctagaaattacataaaaaaaatg
taataacgttagtaacgccattatggataatctatttacctttctacatgaaatagaaga
tagatatgccagaactatttttaactttcatctaataagttgcgatgaaataggagatat
atatggtcttatgaaagaacgaatttcctcagaggatatgtttgataatatagtgtataa
taaagatatacatcatgccattaagaaactagtgtattgcgacatccaacttactaaaca
cattattaatcagaatacgtatccggtatttaacgattcttcacaagtgaaatgttgtca
ttatttcgacataaactcagataatagcaatattagctctcgtacagtagagatatttga
gagggaaaagtcatctcttgtatcatatattaaaactaccaataagaagagaaaggtcaa
ttacggcgaaataaagaaaactgttcatggaggcactaatgcaaattacttttccggtaa
aaagtctgacgagtatctgagtactacagttagatccaacattaatcaaccttggatcaa
aaccatctctaagaggatgagagttgatatcattaatcactctatagtaacgcgtggaaa
aagctctatattacaaactatagaaattatttttactaatagaacatgtgtgaaaatatt
caaggattctactatgcacattattctatccaaggacaaggatgaaaaggggtgtataca
catgattgacaaattattctatgtctattataatttatttctgttgttcgaggatatcat
ccaaaacgagtactttaaagaagtagctaatgttgtaaaccacgtactcacggctacggc
attagatgagaaattattcctaattaagaaaatggctgaacacgatgtttatggagttag
caatttcaaaatagggatgtttaacctgacatttattaagtcgttggatcataccgtttt
cccctctctgttagatgaggatagcaaaataaagttttttaaggggaaaaagctcaatat
tgtagcattacgatctctggaggattgtataaattacgtgactaaatccgagaatatgat
agaaatgatgaaggaaagatcgactattttaaatagcatagatatagaaacggaatcggt
agatcgtctaaaagaattgcttctaaaatgaaaaaaaacactgattcagaaatggatcaa
cgactagggtataagtttttggtgcctgatcctaaagccggagttttttatagaccgtta
catttccaatatgtatcgtattctaattttatattgcatcgattgcatgaaatcttgacc
gtcaagcggccactcttatcgtttaagaataatacagaacgaattatgatagaaattagc
aatgttaaagtgactcctccagattactcacctataatcgcgagtattaaaggtaagagt
tatgacgcattagccacgttcactgtaaatatctttaaagaggtaatgaccaaagagggt
atatccatcactaaaataagtagttatgagggaaaagattctcatttgataaaaattccg
ctactaataggatacgggaataaaaatccacttgatacagccaagtatcttgttcctaat
gtcataggtggagtctttatcaataaacaatctgtcgaaaaagtaggaattaatctagta
gaaaagattacaacatggccaaaatttagggttgttaagccaaactcattcactttctcg
ttttcctccgtatcccctcctaatgtattaccgacaagatatcgccattacaagatatct
ctggatatatcacaattggaagcgttgaatatatcatcgacaaagacatttataacggtc
aatattgttttgctgtctcaatatttatctagagtgagtctagaattcattagacgtagt
ttatcatacgatatgcctccagaagttgtctatctagtaaacgcgataatagatagtgct
aaacgaattactgaatctattactgactttaatattgatacatacattaatgacctggtg
gaagctgaacacattaaacaaaaatctcagttaacgatcaacgagttcaaatatgaaatg
ctgcataactttttacctcatatgaactatacacccgatcaactaaagggattttatatg
atatctttactaagaaagtttctctactgtatctaccacacttctagatatccagataga
gattcgatggtttgtcatcgcatcctaacgtacggcaaatattttgagacgttggcacat
gatgaattagagaattacataggcaacatccgaaacgatatcatgaacaatcacaagaac
agaggcacttacgcggtaaacattcatgtactaacaactcccggacttaatcacgcgttt
tctagcttattgagtggaaagttcaaaaagtcagacggtagttatcgaacacatcctcac
tattcatggatgcagaatatttctattcctagaagtgttggattttatccggatcaagta
aagatttcaaaaatgttttctgtcagaaaataccatccaagtcaatatctttacttttgt
tcatcggacgttccggaaagaggtcctcaggtaggtttagtatctcaattgtctgtcttg
agttccattacaaatatactaacgtctgagtatttggatttggaaaagaaaatttgtgag
tatatcagatcatattataaagatgatataagttactttgaaacaggatttccaatcact
atagaaaatgctctagttgcttctcttaatccaaatatgatatgtgattttgtaactgac
tttaaacgtagaaaacggatgggattcttcggtaacttggaggtaggtattactttagtt
agggatcacatgaatgaaattcgcattaatattggagcaggaagattagtcagaccattc
ttggttgtggataacggagagctcatgatggatgtgtgtccggagttagaaagcagatta
gacgacatgacattctctgacattcagaaagagtttccgcatgtcatcgaaatggtagat
atagaacaatttacttttagtaacgtatgtgaatcggttcaaaaatttagaatgatgtca
aaggatgaaagaaagcaatacgatttatgtgactttcctgccgaatttagagatggatat
gtagcatcttcactagtgggaatcaatcacaattctggacccagagctattcttggatgt
gctcaagctaaacaagctatctcttgtctgagttcggatatacgaaataaaatagacaat
ggaattcatttgatgtatccagagaggccaattgtcattagtaaggctttagaaacttca
aagattgcggctaattgcttcggacaacatgttactatagcattaatgtcgtacaaaggt
atcaatcaagaggatggaattatcatcaaaaaacaatttattcagagaggcggtctcgat
attgttacagccaagaaacatcaagtagaaattccattggaaaactttaataacaaagaa
agagataggtctaacgcctattcaaaattagaaagtaatggattagttagactgaatgct
ttcttggaatccggagacgctatggcacgaaatatctcatcaagaactcttgaagatgat
tttgctagagataatcagattagctttgatgtttccgaaaaatataccgatatgtacaaa
tctcgcgttgaacgagtacaagtagaacttactgacaaagttaaggtacgagtattaacc
atgaaagaaagaagacccattctaggagacaaatttaccactagaacgagtcaaaaggga
acagtcgcgtatgtcgcggatgaaacggaacttccatacgacgaaaatggtatcacacca
gatgtcattattaattctacatccatcttctctagaaaaactatatctatgttgatagag
gttattttaacagccgcatattctgctaagccgtacaacaataagggagaaaaccgacct
gtctgttttcctagtagtaacgaaacatccatcgatacatatatgcaattcgctaaacaa
tgttatgagcatttaaattcgaaattgtccgatgaagaattgtcggataaaatcttttgt
gaaaagattctctatgatcctgaaacggataagccttatgcatccaaagtattttttgga
ccaatttattacttgcgtctgagacatttaactcaggacaaggcaaccgttagatgtaga
ggtaaaaagacgaagctcattagacaagcgaatgagggacgaaaacgtggaggaggtatt
aagtttggagaaatggagagagactgtttaatagcgcatggcgcagccaatactattaca
gaagttttaaaagactcagaagaggattatcaagatgtgtatatttgtgaaaattgtgga
gacatagcagcacaaatcaaaagtattaatacatgtcttagatgttcaaaacttaatctc
tctcctctcttaacaaaaattgataccacgcacgtatctaaagtatttcttactcaaatg
aacgccagaggcgtaaaagttaaattagatttcgaacgaaggcctccttcgttttataaa
ccattagataaagttgatctcaagccgtcttttctggtgtaa
>RPXV-Utr
ctcttttcatgttcgaaaaagtgaaacatgcggttaaaatagtttataacattaatatta
ctgttaataactgccggataaaagtgggatagtaatttcacgaatttgatactgtccttt
ctctcgttaaacgcctttaaaaaaactttagaagaatatctcaatgagagttcctgacca
tccatagtttgtatcaataatagcaacatatgaagaacccgtttatacagagtatgtaaa
aatgttaatttatagtttaatcccatggcccacgcacacacgattaattttttttcatct
ccctttagattgttgtatagaaatttgggtactgtgaactccgccgtagtttccatggga
ctatataattttgtggcctcgaatacaaattttactacatagttatctatcttaaaaact
ataccatatcctcctgtagatatgtgataaaaatcgtcgtttataggataaaatcgttta
tccttttgttggaaaaaggatgaattaatgtaatcattctcttctatctttagtagtgtt
tccttattaaaattcttaaaataatttaacaatctaactgacggagcccaattttggtgt
aaatctaattgggacattatattgttaaaatacaaacagtctcctaatataacagtatct
gataatctatggggagacatccattgatattcaggggatgaatcattggcaacacccatt
tattgtacaaaaagccccaatttacaaacgaaagtccaggtttgatagagacaaactatt
aactattttgtctctgtttttaatttctttagtaatgaaattattcacaatatcagtatc
ttctttatctaccagagattttactaacttgataaccttggctgtctcattcaatagggt
agtaatatttgtatgtgtgatattgatatctttttgaattgtttcttttagaagtgattc
tttgatggtgccagcatacgaattacaataatgcagaaactcggttaacatgcaggaatt
atagtaagccaattccaattgttgcctgtgttgtattagagtgtcaatatgagcaatggt
gtccttgcgtttctctgatagaatgcgagcagcgattttggcgttatcatttgacgatat
ttctggaatgacgaatcctgtttctactaactttttggtaggacaaagtgaaacaatcaa
gaagatagcttctcctcctatttgtggaagaaattgaactcctctagatgatctactgac
gatagtatctccttgacagatattggaccgaattacagaagtacctggaatgtaaagccc
tgaaaccccctcattttttaagcagattgttgccgtaaatcctgcactgtgaccaagata
gagagctcctttggtgaatccatctctatgtttcagtttaaccaagaaacagtcagctgg
tctaaaatttccatctctatctaatacagcatccagcttgatgtcaggaattatgaccgg
tttaatgttatatgtaacattgagtaaatccttaagttcataatcatcactgtcatcagt
tatgtacgatccaaacaatgtttctaccggcatagtggatacgaagatgctatccatcag
aatgtttccctgattagtattttctatatagctattcttctttaaacgattttccaaatc
agtaactatgttcatttttttaggagtaggacgcctagccagtatggaagaggattttct
agatcctctcttcaacatctttgatctcaatggaatgcaaaaccccaacaaccaacgata
aaaataatattgtttttcactttttataattttaccatctgactcatggattcattaata
tctttataagagctactaacgtataattctttataactgaactgagatatatacaccgga
tctatggtttccataattgagtaaatgaatgctcggcaataactaatggcaaatgtatag
aacaacgaaattatactagagttgttaaagttaatattttctatgagctgttccaataaa
ttatttgttgtaactgcgttcaagtcataaatcatcttgatactatccagtaaaccgttt
ttaagttctggaatattattatcccattgtaaagcccctaattcgactatcgaatatcct
gctctgatagcagtttcaatatcgacggacgtcaatactgtaataaaggtggtagtattg
tcatcatcgtgataaactactggaatatggtcgttagtaggtacggtgactttacacaac
gcgatatataactttccttttgtaccatttttaacgtagttgggacgtcctgcagggtat
tgttttgaagaaatgatatcgagaacagatttgatacgatatttgttggattcctgatta
ttcactataatataatctagacagatagatgattcgataaatagaaaaggtatatcgttg
gtaggataatacatccccattccagtattctcggatactctattaatgacactagttaag
aacatgtcttctattctagaaaacgaaaacatcctacatggactcattaaaacttctaac
gctcctgattgtgtctcgaatgcctcgtacaaggatttcaaggatgccatagattctttg
accaacgatttagaattgcgtttagcatctgatttttttattaaatcgaatggtcggctc
tctggtttgctaccccaatgataacaatagtcttgtaaagataaaccgcaagaaaattta
tacgcatccatccaaataaccctagcaccatcggatgatattaatgtattattatagatt
ttccatccacaattattgggccagtatactgttagcaacggtatatcgaatagattactc
atgtaacctactagaatgatagttcgtgtactagtcataatatctttaatccaatctaag
aaatttaaaattagattttttacactgttaaagttaacaaaggtattacccggatacgtg
gatatcatatatggcattggtccattatcagtaatagctccataaactgatacggcgatg
gtttttatatgtgtttgatctaacgaggaagaaattcgcgcccacaattcatctctagat
atgtatttaatatcaaacggtaacacatcaatttcgggacgcgtatatgtttctaaattt
ttaatccaaatataatgatgacctatatgccctattatcatactgtcaactatagtacac
ctagagaacttacgatacatctgtttcctgtaatcgttaaattttacaaatctataacat
gctaaaccttttgacgacaaccattcattaatttctgatatggaatctgtattctcgata
ccgtattgttctaaagccagtgctatatctccctgttcgtgggaacgctttcgtataata
tcgatcaacggataatctgaagtttttggagaataatatgactcatgatctatttcgtcc
ataaacaatctagacataggaattggaggcgatgatcttaattttgtgcaatgagtcaat
cctataacttctaatattgtaatattcatcatcgacataacactatctatgttatcatcg
tatattagtataccacggccttcttcatttcgtgccaaaataatatacagtcttaaataa
ttacgcaatatctcaatagtttcataattgttagctgttttcatcaaggtttgtatcctg
tttaacatgatggcgttctatacgtctctattttctaatttttaacgatttactgtggct
agatacccaatctctctcaaatatttttttagcctcgcttacaagctgtttatctatact
attaaaactgacgaatccgtgattttggtaatgggttccgtcgaaatttgccgaagtgat
atgaacatattcgtcgtcgactatcaacaattttgtattattctgaatagtgaaaacctt
cacagatagatcattttgaacacacaacgcgtctagacttctggcggttgccatagaata
tacgtcgttcttatcccaattaccaactagaagtctgatcttaactcctctattaatggc
tgcttctataatggagttgtaaatgtcaggccaatagtagctattaccgtcgacacgtgt
agtgggaactatggccaaatgttcaatatctatactagtcttagccgacttgagtttatc
aataactacatcagtgtctagatctctagaatatcccaataggtgttctggagaatcagt
aaagaacactccacctataggattcttaatatgatacgcagtgctaactggcagacaaca
agccgcagagcataaattcaaccatgaattttttgcgctattaaaggctttaaaagtatc
aaatcttctacgaagatctgtggccagcgggggataatcagaatatacacctaacgtttt
aatcgtatgtatagatcctccagtaaatgacgcgtttcctacataacatctttcatcatc
tgacacccaaaaacaaccgagtagtagtcccacattattttttttatctatattaacggt
tataaaatttatatccgggcagtgactttgtagctctcccagatttcttttccctcgttc
atctagcaaaactattattttaatccctttttcagatgcctcttttagtttatcaaaaat
aagcgcgcccctagtcgtactcagaggattacaacaaaaagatgctatgtatatatattt
cttagctagagtgataatttcgttaaaacattcaaatgttgttaaatgatcggatctaaa
atccatattttctggtagtgtttctaccagcctacattttgctcccgcaggtaccggtgc
aaatggccacatttagttaactaaaaacttatacatcctgttctatcaacgattctagaa
tatcatcggctatatcgctaaaattttcatcaaagtcgacatcacaacctaactcagtca
atatattaagaagttccatgatgtcatcttcgtttccgtatccattgtagattcgattat
cgagtttaaatcattactaatactcaatccttcagaatacaatctgtgtttcattgtaat
gtatttaagttggtagattttcaattatgtatcaatatagcaacagtagttcttgctcct
ccttgattctagcatcctcttcattattttcttctacgtacataagcatgtccaatacgt
tagacaacacaccgacgatggcggccgccacagacacgaatatgactagaccgatgacca
tttaaaaaccctctctagctttcacttaaacttatcgatcattcttttagcacatgtata
aaaaaacattattctatttcgaatttaggcttccaaaaatttttcatccgtaaaccgata
ataatatatatagacttgttaatagtcggaataaatagattaatgcttaaactatcatca
tctccacgattagagatacaatatttacattctttttgctgtttcgaaactttatcaata
cacgttaatacaaacccaggaaggagatattgaaactgaggctgttgaaaatgaaacggt
gaatacaataattcagataatgtaaaatcatgattccgtattctgatgatattagaactg
ctaatggatgtcgatggtatgtatctaggagtatctattttaacaaagcatcgatttgct
aatatacaattatcattttgattaattgttattttattcatattcttaaaaggtttcata
tttatcaattcttctacattaaaaatttccatttttaatttatgtagcccgcaatactcc
tcattacgtttcatttttgtctaaatatccattttgttcatctcggtacatagattatcc
aattgagaagcgcatttagtagttttgtacattttaagtttattgacgaatcgtcgaaaa
ctagttatagttaacattttattatttgataccctgatattaatacccctgccgttacta
ttatttataactgatgtaacccacgtaacattagaattaattatcgatagtaatgcatcg
acgcttccaaaattgtctattataaactcaccgataatttttttattgcatgttttcata
ttcattaggattatcaaatctttaatcttattacgattgtatgcgttgatattacaagac
gtcattctaaaagacggaggatctccatcaaatgccagacaatcacgtacaaagtacatg
gaaataggttttgttctattgcgcatcatagattcatatagaacacccatagaaatacta
[truncated: 1,862,942 more chars]
